# Supplementary material for: catena-Poly[[trimethyl­tin(IV)]-μ-3,5-difluoro­benzoato-κ2 O:O′]
Source: Acta Crystallogr Sect E Struct Rep Online. 2011 Jul 6;67(Pt 8):m1030. doi: 10.1107/S1600536811025608 (PMC3212122; doi:10.1107/S1600536811025608)
Supplement: Supplementary file 1 [file e-67-m1030-sup1.cif]

##############################################################################
#                                                                            #
# This CIF contains the data in a paper accepted for publication in          #
# Acta Crystallographica Section E. It conforms to the requirements of       #
# Notes for Authors for Acta Crystallographica Section E, and has been       #
# peer reviewed under the auspices of the IUCr Commission on Journals.       #
#                                                                            #
# Full details of the Crystallographic Information File format               #
# are given in the paper "The Crystallographic Information File (CIF):       #
# a New Standard Archive File for Crystallography" by S. R. Hall, F. H.      #
# Allen and I. D. Brown [Acta Cryst. (1991), A47, 655-685].                  #
#                                                                            #
# The current version of the core CIF dictionary is obtainable from          #
# ftp://ftp.iucr.org/pub/cif_core.dic.                                       #
#                                                                            #
# Software is freely available for graphical display of the structure(s)     #
# in this CIF. For information consult the CIF software page                 #
# http://www.iucr.org/resources/cif/software.                                #
#                                                                            #
# This file may be used for bona fide research purposes within the           #
# scientific community so long as proper attribution is given to the journal # 
# article from which it was obtained.                                        #
#                                                                            #
##############################################################################
data_I
_audit_creation_method     SHELXL-97
_chemical_name_systematic
;
<i>catena</i>-Poly[[trimethyltin(IV)]-\m-3,5-difluorobenzoato-
\k^2^<i>O</i>:<i>O</i>']
;
_chemical_name_common     ?
_chemical_formula_moiety     'C10 H12 F2 O2 Sn'
_chemical_formula_sum     'C10 H12 F2 O2 Sn'
_chemical_formula_iupac     '[Sn (C H3)3 (C7 H3 F2 O2)]'
_chemical_formula_weight     320.89
_chemical_melting_point     ?
_symmetry_cell_setting     monoclinic
_symmetry_space_group_name_H-M     'C 2/c'
_symmetry_space_group_name_Hall     '-C 2yc'
loop_
    _symmetry_equiv_pos_as_xyz
    'x, y, z'
    '-x, y, -z+1/2'
    'x+1/2, y+1/2, z'
    '-x+1/2, y+1/2, -z+1/2'
    '-x, -y, -z'
    'x, -y, z-1/2'
    '-x+1/2, -y+1/2, -z'
    'x+1/2, -y+1/2, z-1/2'
_cell_length_a     13.1371(12)
_cell_length_b     10.0847(11)
_cell_length_c     18.9643(19)
_cell_angle_alpha     90.00
_cell_angle_beta     101.8640(10)
_cell_angle_gamma     90.00
_cell_volume     2458.8(4)
_cell_formula_units_Z     8
_cell_measurement_reflns_used     3905
_cell_measurement_theta_min     2.660
_cell_measurement_theta_max     26.341
_cell_measurement_temperature     298(2)
_exptl_crystal_description     block
_exptl_crystal_colour     colorless
_exptl_crystal_size_max     0.50
_exptl_crystal_size_mid     0.42
_exptl_crystal_size_min     0.40
_exptl_crystal_density_diffrn     1.734
_exptl_crystal_density_meas     ?
_exptl_crystal_density_method     'not measured'
_exptl_crystal_F_000     1248
_exptl_absorpt_coefficient_mu     2.082
_exptl_absorpt_correction_type     multi-scan
_exptl_absorpt_process_details     '(SADABS; Sheldrick, 1996)'
_exptl_absorpt_correction_T_min     0.4224
_exptl_absorpt_correction_T_max     0.4897
_exptl_special_details     ?
_diffrn_ambient_temperature     298(2)
_diffrn_radiation_type     MoK\a
_diffrn_radiation_wavelength     0.71073
_diffrn_radiation_source     'fine-focus sealed tube'
_diffrn_radiation_monochromator     graphite
_diffrn_measurement_device_type     'Siemens SMART CCD area-detector'
_diffrn_measurement_method     '\f and \w scans'
_diffrn_detector_area_resol_mean     ?
_diffrn_reflns_number     5945
_diffrn_reflns_av_R_equivalents     0.0339
_diffrn_reflns_av_sigmaI/netI     0.0357
_diffrn_reflns_theta_min     2.66
_diffrn_reflns_theta_max     25.02
_diffrn_reflns_theta_full     25.02
_diffrn_measured_fraction_theta_max     0.998
_diffrn_measured_fraction_theta_full     0.998
_diffrn_reflns_limit_h_min     -14
_diffrn_reflns_limit_h_max     15
_diffrn_reflns_limit_k_min     -9
_diffrn_reflns_limit_k_max     12
_diffrn_reflns_limit_l_min     -22
_diffrn_reflns_limit_l_max     22
_diffrn_standards_number     0
_diffrn_standards_interval_count     ?
_diffrn_standards_interval_time     ?
_diffrn_standards_decay_%     ?
_reflns_number_total     2165
_reflns_number_gt     1725
_reflns_threshold_expression     I>2sigma(I)
_refine_ls_structure_factor_coef     Fsqd
_refine_ls_matrix_type     full
_refine_ls_R_factor_all     0.0474
_refine_ls_R_factor_gt     0.0318
_refine_ls_wR_factor_gt     0.0637
_refine_ls_wR_factor_ref     0.0734
_refine_ls_goodness_of_fit_ref     1.166
_refine_ls_restrained_S_all     1.166
_refine_ls_number_reflns     2165
_refine_ls_number_parameters     140
_refine_ls_number_restraints     0
_refine_ls_hydrogen_treatment     constr
_refine_ls_weighting_scheme     calc
_refine_ls_weighting_details
         'calc w=1/[\s^2^(Fo^2^)+(0.0148P)^2^+7.4343P] where P=(Fo^2^+2Fc^2^)/3'
_atom_sites_solution_hydrogens     geom
_atom_sites_solution_primary     direct
_atom_sites_solution_secondary     difmap
_refine_ls_shift/su_max     0.008
_refine_ls_shift/su_mean     0.000
_refine_diff_density_max     0.759
_refine_diff_density_min     -0.687
_refine_ls_extinction_method     '<i>SHELXL97</i> (Sheldrick, 2008)'
_refine_ls_extinction_coef     0.00219(15)
_refine_ls_extinction_expression
                                  'Fc^*^=kFc[1+0.001xFc^2^\l^3^/sin(2\q)]^-1/4^'
loop_
    _atom_type_symbol
    _atom_type_description
    _atom_type_scat_dispersion_real
    _atom_type_scat_dispersion_imag
    _atom_type_scat_source
    'C' 'C' 0.0033 0.0016
                         'International Tables Vol C Tables 4.2.6.8 and 6.1.1.4'
    'H' 'H' 0.0000 0.0000
                         'International Tables Vol C Tables 4.2.6.8 and 6.1.1.4'
    'F' 'F' 0.0171 0.0103
                         'International Tables Vol C Tables 4.2.6.8 and 6.1.1.4'
    'O' 'O' 0.0106 0.0060
                         'International Tables Vol C Tables 4.2.6.8 and 6.1.1.4'
    'Sn' 'Sn' -0.6537 1.4246
                         'International Tables Vol C Tables 4.2.6.8 and 6.1.1.4'
_computing_data_collection     '<i>SMART</i> (Siemens, 1996)'
_computing_cell_refinement     '<i>SAINT</i> (Siemens, 1996)'
_computing_data_reduction     '<i>SAINT</i> (Siemens, 1996)'
_computing_structure_solution     '<i>SHELXS97</i> (Sheldrick, 2008)'
_computing_structure_refinement     '<i>SHELXL97</i> (Sheldrick, 2008)'
_computing_molecular_graphics     '<i>SHELXTL</i> (Sheldrick, 2008)'
_computing_publication_material     '<i>SHELXTL</i> (Sheldrick, 2008)'
loop_
    _atom_site_type_symbol
    _atom_site_label
    _atom_site_fract_x
    _atom_site_fract_y
    _atom_site_fract_z
    _atom_site_U_iso_or_equiv
    _atom_site_adp_type
    _atom_site_calc_flag
    _atom_site_refinement_flags
    _atom_site_occupancy
    _atom_site_symmetry_multiplicity
    _atom_site_disorder_assembly
    _atom_site_disorder_group
    Sn Sn1 0.21709(3) -0.11988(3) 0.275296(18) 0.04976(17) Uani d . 1 1 . .
    O O1 0.1757(3) 0.0218(3) 0.34840(19) 0.0620(10) Uani d . 1 1 . .
    O O2 0.2446(3) 0.2018(4) 0.3102(2) 0.0664(10) Uani d . 1 1 . .
    F F1 -0.0238(3) 0.1709(4) 0.5259(2) 0.0939(12) Uani d . 1 1 . .
    F F2 0.1732(3) 0.5409(3) 0.4910(2) 0.0944(12) Uani d . 1 1 . .
    C C1 0.1945(4) 0.1461(5) 0.3495(3) 0.0483(12) Uani d . 1 1 . .
    C C2 0.1503(3) 0.2219(5) 0.4043(2) 0.0431(11) Uani d . 1 1 . .
    C C3 0.0816(4) 0.1598(5) 0.4403(3) 0.0523(12) Uani d . 1 1 . .
    H H3 0.0613 0.0724 0.4300 0.063 Uiso calc R 1 1 . .
    C C4 0.0443(4) 0.2301(6) 0.4913(3) 0.0587(14) Uani d . 1 1 . .
    C C5 0.0744(4) 0.3574(6) 0.5100(3) 0.0658(15) Uani d . 1 1 . .
    H H5 0.0497 0.4024 0.5459 0.079 Uiso calc R 1 1 . .
    C C6 0.1422(5) 0.4153(5) 0.4736(3) 0.0623(15) Uani d . 1 1 . .
    C C7 0.1796(4) 0.3514(5) 0.4209(3) 0.0539(13) Uani d . 1 1 . .
    H H7 0.2243 0.3947 0.3964 0.065 Uiso calc R 1 1 . .
    C C8 0.1543(6) -0.2738(6) 0.3291(4) 0.094(2) Uani d . 1 1 . .
    H H8A 0.1335 -0.3461 0.2964 0.141 Uiso calc R 1 1 . .
    H H8B 0.0949 -0.2412 0.3459 0.141 Uiso calc R 1 1 . .
    H H8C 0.2059 -0.3039 0.3693 0.141 Uiso calc R 1 1 . .
    C C9 0.1173(4) -0.0367(6) 0.1847(3) 0.0685(16) Uani d . 1 1 . .
    H H9A 0.1543 0.0292 0.1635 0.103 Uiso calc R 1 1 . .
    H H9B 0.0587 0.0036 0.1994 0.103 Uiso calc R 1 1 . .
    H H9C 0.0933 -0.1051 0.1501 0.103 Uiso calc R 1 1 . .
    C C10 0.3794(4) -0.0930(6) 0.2996(3) 0.0766(18) Uani d . 1 1 . .
    H H10A 0.4073 -0.1137 0.2580 0.115 Uiso calc R 1 1 . .
    H H10B 0.4098 -0.1505 0.3386 0.115 Uiso calc R 1 1 . .
    H H10C 0.3951 -0.0025 0.3134 0.115 Uiso calc R 1 1 . .
loop_
    _atom_site_aniso_label
    _atom_site_aniso_U_11
    _atom_site_aniso_U_22
    _atom_site_aniso_U_33
    _atom_site_aniso_U_12
    _atom_site_aniso_U_13
    _atom_site_aniso_U_23
    Sn1 0.0557(2) 0.0429(2) 0.0565(2) 0.00350(16) 0.02496(16) 0.00374(17)
    O1 0.085(3) 0.044(2) 0.068(2) 0.0015(18) 0.040(2) -0.0038(17)
    O2 0.087(3) 0.059(2) 0.066(2) -0.0043(19) 0.046(2) 0.0052(19)
    F1 0.101(3) 0.099(3) 0.102(3) 0.009(2) 0.070(2) 0.014(2)
    F2 0.130(3) 0.058(2) 0.100(3) 0.002(2) 0.033(2) -0.0238(19)
    C1 0.055(3) 0.044(3) 0.048(3) 0.007(2) 0.017(2) 0.004(2)
    C2 0.042(3) 0.047(3) 0.042(3) 0.007(2) 0.013(2) 0.004(2)
    C3 0.056(3) 0.051(3) 0.053(3) 0.004(2) 0.018(2) 0.006(2)
    C4 0.058(3) 0.067(4) 0.056(3) 0.013(3) 0.025(3) 0.013(3)
    C5 0.077(4) 0.073(4) 0.052(3) 0.031(3) 0.023(3) 0.004(3)
    C6 0.075(4) 0.048(3) 0.062(3) 0.016(3) 0.011(3) -0.006(3)
    C7 0.060(3) 0.051(3) 0.054(3) 0.004(2) 0.018(2) 0.003(2)
    C8 0.145(6) 0.049(3) 0.118(5) 0.007(4) 0.097(5) 0.008(4)
    C9 0.056(3) 0.083(4) 0.066(4) 0.011(3) 0.013(3) -0.002(3)
    C10 0.058(3) 0.091(5) 0.078(4) 0.011(3) 0.007(3) -0.007(3)
loop_
    _geom_bond_atom_site_label_1
    _geom_bond_atom_site_label_2
    _geom_bond_site_symmetry_2
    _geom_bond_distance
    _geom_bond_publ_flag
    Sn1 C10 . 2.104(5) ?
    Sn1 C9 . 2.109(5) ?
    Sn1 C8 . 2.115(6) ?
    Sn1 O1 . 2.137(3) ?
    Sn1 O2 4_545 2.540(4) ?
    O1 C1 . 1.278(6) ?
    O2 C1 . 1.227(6) ?
    O2 Sn1 4 2.540(4) ?
    F1 C4 . 1.353(6) ?
    F2 C6 . 1.351(6) ?
    C1 C2 . 1.500(6) ?
    C2 C7 . 1.379(6) ?
    C2 C3 . 1.389(6) ?
    C3 C4 . 1.368(7) ?
    C3 H3 . 0.9300 ?
    C4 C5 . 1.368(7) ?
    C5 C6 . 1.365(8) ?
    C5 H5 . 0.9300 ?
    C6 C7 . 1.363(7) ?
    C7 H7 . 0.9300 ?
    C8 H8A . 0.9600 ?
    C8 H8B . 0.9600 ?
    C8 H8C . 0.9600 ?
    C9 H9A . 0.9600 ?
    C9 H9B . 0.9600 ?
    C9 H9C . 0.9600 ?
    C10 H10A . 0.9600 ?
    C10 H10B . 0.9600 ?
    C10 H10C . 0.9600 ?
loop_
    _geom_angle_atom_site_label_1
    _geom_angle_atom_site_label_2
    _geom_angle_atom_site_label_3
    _geom_angle_site_symmetry_1
    _geom_angle_site_symmetry_3
    _geom_angle
    _geom_angle_publ_flag
    C10 Sn1 C9 . . 124.0(2) ?
    C10 Sn1 C8 . . 117.8(3) ?
    C9 Sn1 C8 . . 116.5(3) ?
    C10 Sn1 O1 . . 98.80(19) ?
    C9 Sn1 O1 . . 93.67(19) ?
    C8 Sn1 O1 . . 90.07(19) ?
    C10 Sn1 O2 . 4_545 84.63(19) ?
    C9 Sn1 O2 . 4_545 86.19(18) ?
    C8 Sn1 O2 . 4_545 86.33(19) ?
    O1 Sn1 O2 . 4_545 175.91(13) ?
    C1 O1 Sn1 . . 126.3(3) ?
    C1 O2 Sn1 . 4 155.9(3) ?
    O2 C1 O1 . . 124.4(5) ?
    O2 C1 C2 . . 121.4(4) ?
    O1 C1 C2 . . 114.2(4) ?
    C7 C2 C3 . . 119.5(5) ?
    C7 C2 C1 . . 120.8(4) ?
    C3 C2 C1 . . 119.7(4) ?
    C4 C3 C2 . . 118.5(5) ?
    C4 C3 H3 . . 120.7 ?
    C2 C3 H3 . . 120.7 ?
    F1 C4 C3 . . 118.9(5) ?
    F1 C4 C5 . . 118.2(5) ?
    C3 C4 C5 . . 122.9(5) ?
    C6 C5 C4 . . 117.0(5) ?
    C6 C5 H5 . . 121.5 ?
    C4 C5 H5 . . 121.5 ?
    F2 C6 C7 . . 119.1(6) ?
    F2 C6 C5 . . 118.3(5) ?
    C7 C6 C5 . . 122.7(5) ?
    C6 C7 C2 . . 119.3(5) ?
    C6 C7 H7 . . 120.3 ?
    C2 C7 H7 . . 120.3 ?
    Sn1 C8 H8A . . 109.5 ?
    Sn1 C8 H8B . . 109.5 ?
    H8A C8 H8B . . 109.5 ?
    Sn1 C8 H8C . . 109.5 ?
    H8A C8 H8C . . 109.5 ?
    H8B C8 H8C . . 109.5 ?
    Sn1 C9 H9A . . 109.5 ?
    Sn1 C9 H9B . . 109.5 ?
    H9A C9 H9B . . 109.5 ?
    Sn1 C9 H9C . . 109.5 ?
    H9A C9 H9C . . 109.5 ?
    H9B C9 H9C . . 109.5 ?
    Sn1 C10 H10A . . 109.5 ?
    Sn1 C10 H10B . . 109.5 ?
    H10A C10 H10B . . 109.5 ?
    Sn1 C10 H10C . . 109.5 ?
    H10A C10 H10C . . 109.5 ?
    H10B C10 H10C . . 109.5 ?
loop_
    _geom_torsion_atom_site_label_1
    _geom_torsion_atom_site_label_2
    _geom_torsion_atom_site_label_3
    _geom_torsion_atom_site_label_4
    _geom_torsion_site_symmetry_1
    _geom_torsion_site_symmetry_2
    _geom_torsion_site_symmetry_3
    _geom_torsion_site_symmetry_4
    _geom_torsion
    _geom_torsion_publ_flag
    C10 Sn1 O1 C1 . . . . 59.5(4) ?
    C9 Sn1 O1 C1 . . . . -65.8(4) ?
    C8 Sn1 O1 C1 . . . . 177.7(4) ?
    Sn1 O2 C1 O1 4 . . . 133.6(7) ?
    Sn1 O2 C1 C2 4 . . . -46.9(11) ?
    Sn1 O1 C1 O2 . . . . -4.0(7) ?
    Sn1 O1 C1 C2 . . . . 176.5(3) ?
    O2 C1 C2 C7 . . . . -11.4(7) ?
    O1 C1 C2 C7 . . . . 168.2(4) ?
    O2 C1 C2 C3 . . . . 170.6(5) ?
    O1 C1 C2 C3 . . . . -9.9(6) ?
    C7 C2 C3 C4 . . . . 0.4(7) ?
    C1 C2 C3 C4 . . . . 178.5(4) ?
    C2 C3 C4 F1 . . . . 179.1(4) ?
    C2 C3 C4 C5 . . . . -2.2(8) ?
    F1 C4 C5 C6 . . . . -179.2(5) ?
    C3 C4 C5 C6 . . . . 2.0(8) ?
    C4 C5 C6 F2 . . . . 180.0(5) ?
    C4 C5 C6 C7 . . . . -0.1(8) ?
    F2 C6 C7 C2 . . . . 178.3(4) ?
    C5 C6 C7 C2 . . . . -1.6(8) ?
    C3 C2 C7 C6 . . . . 1.5(7) ?
    C1 C2 C7 C6 . . . . -176.6(4) ?
loop_
    _geom_hbond_atom_site_label_D
    _geom_hbond_atom_site_label_H
    _geom_hbond_atom_site_label_A
    _geom_hbond_site_symmetry_A
    _geom_hbond_distance_DH
    _geom_hbond_distance_HA
    _geom_hbond_distance_DA
    _geom_hbond_angle_DHA
    C9 H9C F1 6 0.96 2.62 3.470(7) 148
data_global
_journal_date_recd_electronic     2011-06-05
_journal_date_accepted     2011-06-29
_journal_name_full     'Acta Crystallographica, Section E'
_journal_year     2011
_journal_volume     67
_journal_issue      8
_journal_page_first     m1030
_journal_page_last     m1030
_journal_paper_category     QM
_journal_coeditor_code     JJ2092
_publ_contact_author_name     'Handong Yin'
_publ_contact_author_address
;
  College of Chemistry and Chemical Engineering
  Liaocheng University
  Shandong 252059
  People's Republic of China
;
_publ_contact_author_email     handongyin@163.com
_publ_contact_author_fax     '86 635 8239121'
_publ_contact_author_phone     '86 635 8239121'
_publ_section_title
;\
<i>catena</i>-Poly[[trimethyltin(IV)]-\m-3,5-difluorobenzoato-\k^2^<i>O</i>:\
<i>O</i>']
;
loop_
    _publ_author_name
    _publ_author_address
    'Hong Liu'
;
  College of Chemistry and Chemical Engineering
  Liaocheng University
  Shandong 252059
  People's Republic of China
;
    'Handong Yin'
;
  College of Chemistry and Chemical Engineering
  Liaocheng University
  Shandong 252059
  People's Republic of China
;
