# Supplementary material for: catena-Poly[[trimethyl­tin(IV)]-μ-3,5-difluoro­benzoato-κ2 O:O′]
Source: Acta Crystallogr Sect E Struct Rep Online. 2011 Jul 6;67(Pt 8):m1030. doi: 10.1107/S1600536811025608 (PMC3212122; doi:10.1107/S1600536811025608)
Supplement: Supplementary file 2 [file e-67-m1030-Isup2.hkl]

# 
# h,k,l, Fc-squared, Fo-squared, sigma(Fo-squared) and status flag 
# 
data_I
_shelx_title ' 110106c in C2/c' 
_shelx_refln_list_code          4 
_shelx_F_calc_maximum      602.83 
_exptl_crystal_F_000      1248.00 
_reflns_d_resolution_high  0.8403 
 
loop_ 
 _symmetry_equiv_pos_as_xyz 
 'x, y, z' 
 '-x, y, -z+1/2' 
 'x+1/2, y+1/2, z' 
 '-x+1/2, y+1/2, -z+1/2' 
 '-x, -y, -z' 
 'x, -y, z-1/2' 
 '-x+1/2, -y+1/2, -z' 
 'x+1/2, -y+1/2, z-1/2' 
 
_cell_length_a    13.1371 
_cell_length_b    10.0847 
_cell_length_c    18.9643 
_cell_angle_alpha  90.000 
_cell_angle_beta  101.864 
_cell_angle_gamma  90.000 
 
_shelx_F_squared_multiplier     1.000 
 
loop_ 
 _refln_index_h 
 _refln_index_k 
 _refln_index_l 
 _refln_F_squared_calc 
 _refln_F_squared_meas 
 _refln_F_squared_sigma 
 _refln_observed_status 
   2   0   0   156669.23   151448.66   8897.64 o 
   4   0   0    10934.88    10645.00    247.81 o 
   6   0   0      599.33      570.92     49.54 o 
   8   0   0      958.53      872.94     70.05 o 
  10   0   0     1936.32     1746.05    152.05 o 
  12   0   0     3563.31     3246.49    228.67 o 
  14   0   0     2072.82     2012.79    203.50 o 
   3   1   0     6682.20     6844.28     97.47 o 
   5   1   0    35008.80    35775.91    471.41 o 
   7   1   0    25265.53    24818.88    383.44 o 
   9   1   0    11453.76    11038.24    224.69 o 
  11   1   0     2619.32     2508.47    109.86 o 
  13   1   0      301.45      157.47     76.22 o 
  15   1   0        7.35      -48.80     72.20 o 
   0   2   0      593.59      543.71     42.59 o 
   2   2   0     4029.08     4164.34     58.74 o 
   4   2   0     5623.09     5980.83     85.06 o 
   6   2   0      694.34      544.93     29.75 o 
   8   2   0       30.25      -26.46     17.64 o 
  10   2   0      471.02      422.23     60.12 o 
  12   2   0       41.95       97.60     55.37 o 
  14   2   0        2.03       17.66     71.41 o 
   1   3   0     4751.17     4746.26     73.82 o 
   3   3   0     1944.57     1882.20     40.78 o 
   5   3   0    26136.12    26676.05    381.10 o 
   7   3   0    13924.66    14039.11    185.80 o 
   9   3   0     7233.64     7068.85    123.26 o 
  11   3   0     2078.58     1881.11     98.81 o 
  13   3   0      352.94      247.15     69.56 o 
   0   4   0    67931.27    67745.42   1704.16 o 
   2   4   0    39568.34    40106.39    473.05 o 
   4   4   0    26256.72    27619.88    308.57 o 
   6   4   0     8215.33     8248.98    126.62 o 
   8   4   0      367.11      389.89     37.55 o 
  10   4   0     4751.41     4688.28    144.30 o 
  12   4   0     2861.49     2929.66    128.07 o 
  14   4   0     2001.26     1867.50    172.50 o 
   1   5   0      957.46     1016.89     48.55 o 
   3   5   0     6451.27     5729.54    107.19 o 
   5   5   0    16197.31    16465.02    210.61 o 
   7   5   0    17071.26    17685.02    232.82 o 
   9   5   0     6480.58     6600.74    144.02 o 
  11   5   0     1608.74     1637.99     99.15 o 
  13   5   0      347.92      409.33     96.74 o 
   0   6   0        5.77      293.70     87.32 o 
   2   6   0     1266.64     1304.58     52.57 o 
   4   6   0        4.21       24.08     23.39 o 
   6   6   0      196.76      142.09     31.05 o 
   8   6   0      615.42      651.07     54.97 o 
  10   6   0      109.82      -22.80     58.97 o 
  12   6   0      190.58      201.73     78.44 o 
   1   7   0      775.92      650.11     49.20 o 
   3   7   0     5170.92     4832.07    104.15 o 
   5   7   0     4740.75     4820.86    112.70 o 
   7   7   0     2788.05     3179.46    127.85 o 
   9   7   0     1828.99     2101.89    100.03 o 
  11   7   0      257.59      249.33    161.08 o 
   0   8   0    17704.26    16424.66    523.09 o 
   2   8   0    13774.15    12990.57    313.96 o 
   4   8   0     4514.21     4261.18    132.55 o 
   6   8   0      615.73      626.67     58.17 o 
   8   8   0      447.67      518.68     70.78 o 
  10   8   0      887.26     1136.57    121.84 o 
   1   9   0      293.29      143.17     66.14 o 
   3   9   0     3740.99     3502.46    153.16 o 
   5   9   0     6073.35     5935.16    209.53 o 
   7   9   0     3524.73     3331.32    162.29 o 
   9   9   0     1297.88     1498.17    167.29 o 
   0  10   0      204.38      133.80    108.08 o 
   2  10   0      746.27      788.62     99.69 o 
   4  10   0      499.99      387.93     86.02 o 
   6  10   0      221.91      135.59     85.78 o 
   8  10   0      403.36      298.54    128.00 o 
   1  11   0       67.27      -13.67     57.80 o 
   3  11   0      326.68      275.19     84.93 o 
   5  11   0      364.10      305.63     88.46 o 
   0  12   0     2775.20     2794.15    230.15 o 
 -15   1   1        4.02      -89.91     69.98 o 
 -13   1   1      262.28      170.90     78.45 o 
 -11   1   1      795.27      865.73     77.77 o 
  -9   1   1    11554.97    11130.16    224.22 o 
  -7   1   1    16497.21    16500.78    276.77 o 
  -5   1   1    21897.03    21717.29    275.51 o 
  -3   1   1    24095.16    23873.64    284.61 o 
  -1   1   1     2433.75     2531.49    122.06 o 
   1   1   1    10374.72    10377.12    181.31 o 
   3   1   1      247.19      227.18     15.99 o 
   5   1   1    18166.66    18402.06    250.16 o 
   7   1   1    13774.68    12882.23    200.58 o 
   9   1   1     6905.60     6448.23    189.83 o 
  11   1   1     5126.22     5060.56    173.61 o 
  13   1   1      410.87      371.26     71.86 o 
  15   1   1       24.11      -74.96     74.18 o 
 -14   2   1     2660.66     2424.76    167.94 o 
 -12   2   1     6426.75     6604.53    272.72 o 
 -10   2   1     7426.89     7099.84    177.40 o 
  -8   2   1       31.26      -30.83     20.56 o 
  -6   2   1      548.55      483.29     30.48 o 
  -4   2   1    21402.12    21518.48    274.98 o 
  -2   2   1    57081.17    58449.30    825.34 o 
   0   2   1   105127.76    98298.34   2459.13 o 
   2   2   1    61628.84    63165.52    634.98 o 
   4   2   1    21214.57    20945.23    279.34 o 
   6   2   1    12444.09    12387.50    158.55 o 
   8   2   1      132.50       84.07     22.01 o 
  10   2   1     1322.54     1305.47     80.87 o 
  12   2   1     3146.26     3139.59    131.53 o 
  14   2   1     1495.43     1466.28    108.46 o 
 -13   3   1      353.25      302.20     77.03 o 
 -11   3   1     3232.28     3038.93    121.11 o 
  -9   3   1    12399.94    12498.88    181.09 o 
  -7   3   1    18411.11    19065.43    237.12 o 
  -5   3   1    30463.31    31386.20    547.50 o 
  -3   3   1    17142.22    16984.76    194.80 o 
  -1   3   1     2330.83     2305.04     44.90 o 
   1   3   1      223.70      280.47     25.66 o 
   3   3   1     1737.41     1533.30     35.91 o 
   5   3   1    13182.71    12994.14    164.44 o 
   7   3   1    20010.39    19896.55    243.61 o 
   9   3   1     7522.20     7175.38    175.61 o 
  11   3   1     3448.76     3199.49    127.12 o 
  13   3   1     1016.90     1020.37     99.53 o 
 -14   4   1       61.28      129.21     68.37 o 
 -12   4   1      431.59      471.84     77.33 o 
 -10   4   1       21.28       28.19     35.02 o 
  -8   4   1      245.08      209.66     33.59 o 
  -6   4   1     3532.94     3641.60     76.61 o 
  -4   4   1      398.62      434.07     28.71 o 
  -2   4   1     5464.91     5546.53     93.27 o 
   0   4   1    12126.42    13362.33    175.92 o 
   2   4   1     2775.74     2593.17     57.74 o 
   4   4   1       10.09        8.05     18.24 o 
   6   4   1      441.02      397.29     50.64 o 
   8   4   1     1376.11     1266.22     52.64 o 
  10   4   1       36.35       47.08     47.15 o 
  12   4   1       10.59       69.31     58.65 o 
  14   4   1        3.43       32.52     63.94 o 
 -13   5   1       61.70        7.76     66.96 o 
 -11   5   1      723.94      636.92     79.56 o 
  -9   5   1     7205.70     7367.15    136.34 o 
  -7   5   1     6265.55     6511.06    118.24 o 
  -5   5   1    14440.80    14312.17    254.28 o 
  -3   5   1     4520.25     4412.97     76.87 o 
  -1   5   1        4.43        3.67     12.84 o 
   1   5   1     1142.38     1103.62     47.26 o 
   3   5   1     2628.14     2459.74     54.93 o 
   5   5   1     5457.77     5321.41     96.35 o 
   7   5   1     5035.72     5265.66    104.15 o 
   9   5   1      549.89      711.66     59.42 o 
  11   5   1     1784.69     1895.96    126.84 o 
  13   5   1      491.41      437.57     98.65 o 
 -12   6   1     2025.95     2066.01    137.82 o 
 -10   6   1     1031.10     1046.60     76.28 o 
  -8   6   1      106.67       -4.86     30.12 o 
  -6   6   1      179.65      142.26     69.37 o 
  -4   6   1     5602.17     5616.47     98.85 o 
  -2   6   1    18703.44    17747.49    284.81 o 
   0   6   1    57507.32    57308.70    669.98 o 
   2   6   1    72172.82    73931.88   1215.37 o 
   4   6   1    24251.46    24305.48    325.33 o 
   6   6   1     3413.87     3322.17    108.65 o 
   8   6   1        5.68      -46.10     30.73 o 
  10   6   1      327.41      266.39    177.58 o 
  12   6   1      775.79      907.16    141.21 o 
 -11   7   1      910.19      946.71    172.66 o 
  -9   7   1     2263.15     2229.39     88.76 o 
  -7   7   1    12598.52    13902.77    340.40 o 
  -5   7   1    14586.63    15041.69    232.17 o 
  -3   7   1    11363.54    11244.13    179.53 o 
  -1   7   1     1739.09     1479.09     89.86 o 
   1   7   1      126.98       76.65     35.47 o 
   3   7   1     3251.87     2891.57     80.28 o 
   5   7   1     8631.58     8495.23    158.30 o 
   7   7   1     6059.34     6302.86    140.00 o 
   9   7   1     4231.19     4427.10    142.38 o 
  11   7   1     1238.15     1302.23    119.17 o 
 -10   8   1       98.50      157.71     74.27 o 
  -8   8   1      393.59      443.23     65.95 o 
  -6   8   1      174.63      132.78     64.80 o 
  -4   8   1        9.85       14.67     53.77 o 
  -2   8   1      357.82      431.04     74.76 o 
   0   8   1     1092.43     1122.26     98.60 o 
   2   8   1     1662.57     1742.93    108.13 o 
   4   8   1     1474.59     1506.51     68.64 o 
   6   8   1       73.49      -25.42     34.91 o 
   8   8   1       46.52      -42.57     43.50 o 
  10   8   1       99.32      -49.99     98.11 o 
  -9   9   1     1722.37     2090.41    202.21 o 
  -7   9   1     1359.33     1721.88    143.13 o 
  -5   9   1      489.94      886.96    107.03 o 
  -3   9   1     1183.43     1208.21    101.99 o 
  -1   9   1      216.64       64.04     55.76 o 
   1   9   1       26.28      -64.84     43.22 o 
   3   9   1      130.86      167.11     49.04 o 
   5   9   1      754.96      992.72    101.14 o 
   7   9   1      546.68      746.03     99.46 o 
   9   9   1      421.63      685.87    143.77 o 
  -8  10   1      665.52      540.20     99.10 o 
  -6  10   1      438.48      428.09     96.68 o 
  -4  10   1     3296.15     3078.69    157.49 o 
  -2  10   1     6122.95     5595.66    208.21 o 
   0  10   1     4657.41     4466.62    187.76 o 
   2  10   1     3002.79     2609.99    143.37 o 
   4  10   1     2429.40     2431.88    141.64 o 
   6  10   1     1225.00     1232.45    125.55 o 
   8  10   1      321.57      300.60    129.24 o 
  -5  11   1     2219.09     2035.31    139.66 o 
  -3  11   1     1264.64     1150.20    116.97 o 
  -1  11   1      658.70      494.14    114.33 o 
   1  11   1        0.06      -43.60     64.01 o 
   3  11   1      748.32      741.83    103.51 o 
   5  11   1     1233.58     1299.08    135.15 o 
 -14   0   2     3535.71     3435.37    261.86 o 
 -12   0   2     8558.06     7970.93    361.41 o 
 -10   0   2     6876.51     6801.17    300.02 o 
  -8   0   2      150.13       72.40     55.80 o 
  -6   0   2       13.18        7.88     33.81 o 
  -4   0   2      766.78      901.23     64.39 o 
  -2   0   2    64513.86    65137.47   1469.36 o 
   2   0   2   363409.84   336062.13  21163.34 o 
   4   0   2   117700.47   119411.33   2506.97 o 
   6   0   2    50441.07    49483.63    838.25 o 
   8   0   2     2785.74     2282.85    107.11 o 
  10   0   2     3160.29     3218.22    142.43 o 
  12   0   2     2159.31     2208.41    134.12 o 
  14   0   2      715.44      907.38    170.56 o 
 -15   1   2      108.63       43.15     76.12 o 
 -13   1   2      131.16       93.76    103.61 o 
 -11   1   2     1539.90     1558.73    128.73 o 
  -9   1   2     4298.63     3860.57    118.45 o 
  -7   1   2    17320.93    16699.15    279.13 o 
  -5   1   2    55967.17    55984.39    648.97 o 
  -3   1   2   106811.20   103327.27   2707.27 o 
  -1   1   2    47146.21    46732.22    744.80 o 
   1   1   2     1399.19     1497.69     53.54 o 
   3   1   2    30365.96    29660.67    388.28 o 
   5   1   2    17418.86    16983.02    179.58 o 
   7   1   2    17663.88    16782.20    210.88 o 
   9   1   2     7911.62     7659.18    155.43 o 
  11   1   2     2801.27     2737.53    116.32 o 
  13   1   2      790.24      826.74     89.88 o 
 -14   2   2        0.10       69.91     74.72 o 
 -12   2   2       92.69      323.08    107.76 o 
 -10   2   2       33.12      235.80    184.94 o 
  -8   2   2       60.54       62.92     28.43 o 
  -6   2   2      173.26      157.34     32.54 o 
  -4   2   2       53.11      173.37     91.27 o 
  -2   2   2      806.13      769.22     23.72 o 
   0   2   2     3013.20     3048.54     74.00 o 
   2   2   2    27380.89    29534.43    309.17 o 
   4   2   2      610.16      513.11     24.30 o 
   6   2   2     1377.31     1445.12     42.12 o 
   8   2   2        3.10      -31.81     21.26 o 
  10   2   2      117.57       -5.61     40.90 o 
  12   2   2      137.05      116.20     59.69 o 
  14   2   2        0.04       86.79     63.66 o 
 -15   3   2      221.18      158.89     94.27 o 
 -13   3   2        0.81      -74.69     49.80 o 
 -11   3   2      632.59      589.06     73.03 o 
  -9   3   2     7113.33     7281.75    128.03 o 
  -7   3   2    31257.40    32128.79    620.84 o 
  -5   3   2    30807.75    31446.34    544.61 o 
  -3   3   2    14196.47    13837.10    208.51 o 
  -1   3   2      816.34      790.21     35.61 o 
   1   3   2    16170.98    16402.49    242.30 o 
   3   3   2     4782.31     4805.80     80.37 o 
   5   3   2     2050.18     2012.00     49.43 o 
   7   3   2     8920.51     8781.83    131.61 o 
   9   3   2     4737.97     4671.28    211.32 o 
  11   3   2     2247.04     2164.02    108.15 o 
  13   3   2      713.35      635.58     87.37 o 
 -14   4   2     1693.64     1759.28    115.57 o 
 -12   4   2     4955.52     4755.66    162.98 o 
 -10   4   2     5734.05     5462.67    114.67 o 
  -8   4   2     6110.35     6105.21    113.35 o 
  -6   4   2      749.05      771.74     40.16 o 
  -4   4   2    13384.09    14089.38    263.18 o 
  -2   4   2    50115.57    52815.92    778.56 o 
   0   4   2    45152.56    44229.23    614.65 o 
   2   4   2    58060.49    57472.27    770.06 o 
   4   4   2    32234.01    33367.25    364.48 o 
   6   4   2    10548.58    10460.68    149.22 o 
   8   4   2     1789.65     1671.07     89.43 o 
  10   4   2      192.84      237.90     57.09 o 
  12   4   2     2357.15     2293.88    117.18 o 
  14   4   2     1168.44     1412.71    229.02 o 
 -13   5   2       58.32      -27.52     56.16 o 
 -11   5   2      843.18      889.27    187.64 o 
  -9   5   2     4524.69     4806.66    106.72 o 
  -7   5   2    14370.57    15266.94    209.33 o 
  -5   5   2    21254.54    21358.04    491.02 o 
  -3   5   2    10328.08    10231.99    137.22 o 
  -1   5   2     7235.03     7200.15    114.06 o 
   1   5   2     1770.78     2226.71     68.17 o 
   3   5   2     2180.12     2032.93     49.42 o 
   5   5   2     8821.38     8376.88    128.73 o 
   7   5   2     7044.27     7180.62    124.95 o 
   9   5   2     6080.41     6277.50    206.15 o 
  11   5   2     3654.87     3761.71    173.09 o 
  13   5   2      966.59     1017.05    124.68 o 
 -12   6   2      224.50      312.15     86.83 o 
 -10   6   2      637.06      689.03     73.58 o 
  -8   6   2        0.11      -41.92     27.95 o 
  -6   6   2      668.77      677.66     45.96 o 
  -4   6   2      939.70      841.63     39.89 o 
  -2   6   2      350.05      408.93     34.96 o 
   0   6   2     2244.98     2357.03     68.57 o 
   2   6   2       18.85      194.69     42.14 o 
   4   6   2      662.85      840.88     53.38 o 
   6   6   2      154.00      108.18     34.88 o 
   8   6   2        1.00      -53.84     35.90 o 
  10   6   2        0.37      -70.80     51.11 o 
  12   6   2      104.08      -38.01     67.33 o 
 -11   7   2       75.74        3.27     63.39 o 
  -9   7   2      243.29      300.99     62.56 o 
  -7   7   2     2629.49     2996.14    114.44 o 
  -5   7   2     4708.26     5291.25    116.61 o 
  -3   7   2     4397.89     4453.27    112.20 o 
  -1   7   2     3557.99     3464.66    101.00 o 
   1   7   2        7.51       99.86    102.79 o 
   3   7   2     1467.42     1426.17     70.18 o 
   5   7   2     2872.31     2871.30    102.68 o 
   7   7   2     3515.73     3794.91    107.84 o 
   9   7   2     2009.57     2324.68    133.20 o 
  11   7   2      665.74      747.19    163.40 o 
 -10   8   2     1617.23     1560.30    120.17 o 
  -8   8   2      979.68     1038.85    107.01 o 
  -6   8   2      402.25      274.36     72.16 o 
  -4   8   2      953.54      804.13     91.69 o 
  -2   8   2     7500.04     7222.27    295.90 o 
   0   8   2    17053.74    16303.86    368.48 o 
   2   8   2    17126.38    16812.93    377.84 o 
   4   8   2    10356.28     9799.02    177.75 o 
   6   8   2     1662.80     1623.39     75.50 o 
   8   8   2      150.76      114.64     54.10 o 
  10   8   2      202.09      132.44     82.91 o 
  -9   9   2     3194.55     3248.51    166.97 o 
  -7   9   2     4702.36     5293.73    382.57 o 
  -5   9   2     4329.67     4256.41    179.65 o 
  -3   9   2     3991.82     3658.49    162.19 o 
  -1   9   2     2580.34     2254.45    124.27 o 
   1   9   2      521.81      323.00     70.17 o 
   3   9   2       74.46      -28.75     37.06 o 
   5   9   2     2468.19     2260.14     99.16 o 
   7   9   2     3413.45     3468.71    162.26 o 
   9   9   2     2050.15     2128.11    198.71 o 
  -8  10   2       66.07       15.56     67.72 o 
  -6  10   2      176.93       41.39     69.20 o 
  -4  10   2      407.67      343.63     88.69 o 
  -2  10   2      901.23      952.93    109.40 o 
   0  10   2     1827.43     1745.51    157.39 o 
   2  10   2      520.70      489.05    125.32 o 
   4  10   2      368.74      168.31     77.28 o 
   6  10   2      159.79       19.59     69.44 o 
   8  10   2        1.36     -124.14     82.76 o 
  -5  11   2      690.88      990.03    124.88 o 
  -3  11   2      675.88      842.50    117.51 o 
  -1  11   2      231.52      130.81     75.38 o 
   1  11   2        0.01      -83.85     57.34 o 
   3  11   2      152.39      101.80     70.11 o 
   5  11   2      395.17      392.07     99.31 o 
 -15   1   3      233.32      315.37     97.10 o 
 -13   1   3       35.33       43.23    110.76 o 
 -11   1   3     1077.17     1041.70    147.27 o 
  -9   1   3     2198.85     1935.17    105.91 o 
  -7   1   3    19587.67    19883.29    396.62 o 
  -5   1   3    23886.21    23807.71    349.40 o 
  -3   1   3    24426.99    24654.92    345.25 o 
  -1   1   3    30989.94    32276.47    430.04 o 
   1   1   3      131.23      143.98      9.11 o 
   3   1   3    43205.36    42977.95    443.13 o 
   5   1   3     9792.67     9836.31    130.00 o 
   7   1   3     8788.13     8811.63    129.27 o 
   9   1   3     5059.87     5042.88    123.30 o 
  11   1   3     2042.83     1954.44     88.46 o 
  13   1   3     1539.15     1465.76    142.47 o 
 -14   2   3     4438.66     4237.32    247.02 o 
 -12   2   3     8759.67     8583.50    300.22 o 
 -10   2   3     9821.77     9405.40    262.01 o 
  -8   2   3    11461.55    11017.29    182.91 o 
  -6   2   3        5.32       16.45     34.61 o 
  -4   2   3      542.71      540.90     27.26 o 
  -2   2   3    86473.16    86470.22   2450.65 o 
   0   2   3    94831.36    91683.08   2038.02 o 
   2   2   3    27358.92    26288.19    313.10 o 
   4   2   3    40284.14    40728.12    632.97 o 
   6   2   3    27342.84    26751.92    396.99 o 
   8   2   3     2668.50     2332.90     90.97 o 
  10   2   3      190.21      168.82     61.75 o 
  12   2   3      616.44      654.30     85.14 o 
  14   2   3      838.93     1015.26    122.60 o 
 -15   3   3      368.82      340.46    103.14 o 
 -13   3   3       14.09      -21.79     62.95 o 
 -11   3   3      942.58      875.06     79.76 o 
  -9   3   3     9777.39     9410.72    151.65 o 
  -7   3   3    40689.18    42134.32    464.31 o 
  -5   3   3    48996.56    50092.53    950.02 o 
  -3   3   3    37437.73    38186.53    748.67 o 
  -1   3   3    12173.75    12499.17    195.58 o 
   1   3   3     2272.04     2218.48     57.41 o 
   3   3   3      272.93      257.91     21.62 o 
   5   3   3     6733.55     6908.02    103.79 o 
   7   3   3     5173.63     4905.27     89.35 o 
   9   3   3     5479.11     5358.70    150.22 o 
  11   3   3     2267.07     2229.81    112.80 o 
  13   3   3      886.49     1018.05    101.57 o 
 -14   4   3        1.19       70.08     79.52 o 
 -12   4   3      142.87      331.98     69.10 o 
 -10   4   3      112.83      175.52     47.46 o 
  -8   4   3      100.11       64.18     28.90 o 
  -6   4   3     2135.96     2121.81     70.44 o 
  -4   4   3      119.01      197.02     27.68 o 
  -2   4   3      642.89      868.15     33.20 o 
   0   4   3     3135.12     3172.54    201.19 o 
   2   4   3     1477.74     1476.10     80.42 o 
   4   4   3     4251.58     4616.25     81.33 o 
   6   4   3     2044.91     1918.21     58.07 o 
   8   4   3       89.31      -23.00     46.74 o 
  10   4   3       34.22      -16.12     44.19 o 
  12   4   3        0.34      -23.19     70.24 o 
 -13   5   3        4.73      -81.39     54.26 o 
 -11   5   3      185.44      152.37     50.44 o 
  -9   5   3      922.23     1024.63     56.80 o 
  -7   5   3    13265.79    13399.03    257.49 o 
  -5   5   3     8403.36     8700.82    131.92 o 
  -3   5   3    15121.44    15998.49    270.18 o 
  -1   5   3    11439.42    11899.67    167.39 o 
   1   5   3     3434.86     3257.66     86.47 o 
   3   5   3     1642.43     1642.05     44.20 o 
   5   5   3     5678.26     5654.14    100.28 o 
   7   5   3     4695.49     5102.16    122.93 o 
   9   5   3     3821.12     4011.98    163.57 o 
  11   5   3      315.54      549.10    165.86 o 
  13   5   3      142.50      174.87    104.44 o 
 -12   6   3     3782.90     3716.55    246.09 o 
 -10   6   3     6422.19     6682.04    138.24 o 
  -8   6   3     3204.13     3355.31     88.91 o 
  -6   6   3      185.19      155.25     30.77 o 
  -4   6   3     3192.71     3262.48     95.24 o 
  -2   6   3    14035.74    13879.63    199.61 o 
   0   6   3    24279.49    23228.26    360.33 o 
   2   6   3    26331.49    24946.60    383.94 o 
   4   6   3    26697.54    26890.62    357.39 o 
   6   6   3     8402.76     8455.36    157.85 o 
   8   6   3     1355.14     1330.53     79.85 o 
  10   6   3        1.27      -46.45     60.54 o 
  12   6   3      286.77      220.20     90.68 o 
 -11   7   3      565.82      609.82     99.46 o 
  -9   7   3     3806.01     4128.27    141.69 o 
  -7   7   3     5228.04     5492.95    152.09 o 
  -5   7   3    12381.97    12359.92    241.96 o 
  -3   7   3    10817.53    10962.35    214.04 o 
  -1   7   3    19343.90    19313.67    319.50 o 
   1   7   3     8357.67     8289.24    178.74 o 
   3   7   3      199.93      162.42     38.68 o 
   5   7   3     5033.07     4736.02    113.38 o 
   7   7   3     4199.89     4493.14    173.21 o 
   9   7   3     2301.71     2527.78    142.88 o 
  11   7   3     2134.27     2086.26    144.13 o 
 -10   8   3       22.72       -8.50    100.81 o 
  -8   8   3       58.56       36.26     67.10 o 
  -6   8   3     1258.34     1048.05     95.69 o 
  -4   8   3      325.63      227.89     64.17 o 
  -2   8   3      650.66      628.14     82.00 o 
   0   8   3      784.11      897.97     91.61 o 
   2   8   3      676.56      863.61     69.57 o 
   4   8   3      320.43      522.94     54.31 o 
   6   8   3      650.60      719.78     63.25 o 
   8   8   3      191.07      172.33     55.66 o 
  10   8   3       44.25      -37.59     70.07 o 
  -9   9   3      368.53      427.34     97.48 o 
  -7   9   3     2335.28     2909.19    306.66 o 
  -5   9   3     5724.47     6331.78    224.42 o 
  -3   9   3     2655.53     2670.46    253.99 o 
  -1   9   3      432.28      373.63     76.67 o 
   1   9   3      135.99       10.35     49.96 o 
   3   9   3      280.74      151.28     47.36 o 
   5   9   3       56.77       51.51     45.02 o 
   7   9   3      496.55      637.62     74.18 o 
   9   9   3      445.68      474.89    142.94 o 
  -8  10   3      577.75      536.86    108.41 o 
  -6  10   3      510.60      441.87     92.50 o 
  -4  10   3      600.80      571.89    100.50 o 
  -2  10   3     3651.37     3341.57    189.67 o 
   0  10   3     6532.65     6003.35    216.60 o 
   2  10   3     5229.39     4687.13    189.61 o 
   4  10   3     2736.12     2364.21    138.94 o 
   6  10   3     1158.22     1235.59    112.45 o 
  -5  11   3     3027.95     2819.91    403.34 o 
  -3  11   3     2633.32     2389.65    151.72 o 
  -1  11   3      689.23      705.86    105.20 o 
   1  11   3       79.26      -20.65     68.97 o 
   3  11   3       20.75      -75.00     61.95 o 
   5  11   3      503.78      450.20     97.18 o 
 -14   0   4     3400.92     2991.26    240.02 o 
 -12   0   4    11629.03    11185.12    443.41 o 
 -10   0   4     9634.83     8862.36    355.79 o 
  -8   0   4    15821.72    16141.09    495.34 o 
  -6   0   4     7613.58     7391.68    261.19 o 
  -4   0   4       23.27       39.20     33.81 o 
  -2   0   4    25342.51    25233.71    607.35 o 
   0   0   4   125279.69   113582.72   2525.64 o 
   2   0   4     4400.63     3719.50    122.57 o 
   4   0   4    95387.89    94980.74   1513.92 o 
   6   0   4    44199.28    44393.08   1202.51 o 
   8   0   4     7407.24     6495.66    324.38 o 
  10   0   4      193.45       64.56     58.45 o 
  12   0   4      427.54      409.80     86.44 o 
  14   0   4      572.45      427.41    148.14 o 
 -15   1   4      156.82      275.91     94.03 o 
 -13   1   4       62.50       14.76     63.46 o 
 -11   1   4     1091.37      984.39     97.89 o 
  -9   1   4     7591.97     7620.93    302.42 o 
  -7   1   4    15293.48    15241.74    324.73 o 
  -5   1   4    19386.65    19318.57    365.88 o 
  -3   1   4    23730.20    23708.02    484.25 o 
  -1   1   4    33515.57    34525.97    493.83 o 
   1   1   4    53464.34    53584.14    538.85 o 
   3   1   4    29403.27    30669.11    353.19 o 
   5   1   4     7397.36     6735.13     98.59 o 
   7   1   4    10951.97    10587.64    179.10 o 
   9   1   4     7993.20     7787.32    159.62 o 
  11   1   4     3341.30     3303.51    128.61 o 
  13   1   4      854.70      814.16     92.66 o 
 -14   2   4      308.86      489.14    100.22 o 
 -12   2   4        1.95      200.01     71.44 o 
 -10   2   4      100.90      255.28     66.54 o 
  -8   2   4      435.36      587.46     71.97 o 
  -6   2   4     3411.87     3443.96     94.77 o 
  -4   2   4     2746.38     2896.81     74.16 o 
  -2   2   4    13495.23    13930.39    181.08 o 
   0   2   4      727.23      669.76     94.56 o 
   2   2   4     2748.12     2920.65     50.08 o 
   4   2   4      832.83      832.25     32.32 o 
   6   2   4      286.28      193.81     22.09 o 
   8   2   4        0.42      -39.91     26.60 o 
  10   2   4       81.38        5.19     56.47 o 
  12   2   4       35.47      -63.60     48.42 o 
  14   2   4        0.15      -74.96     55.57 o 
 -15   3   4        2.30       11.30     84.51 o 
 -13   3   4      252.06      145.78     77.25 o 
 -11   3   4        4.41      -53.87     35.91 o 
  -9   3   4     2139.14     2042.39     66.90 o 
  -7   3   4    12695.43    12406.28    173.01 o 
  -5   3   4    44439.12    43639.48    728.33 o 
  -3   3   4    61219.86    64761.31    876.22 o 
  -1   3   4    41904.21    42600.48    577.81 o 
   1   3   4     2530.31     2379.72     75.88 o 
   3   3   4     1363.21     1305.89     66.21 o 
   5   3   4     7778.67     7702.06    125.91 o 
   7   3   4     1543.62     1461.30     56.71 o 
   9   3   4     2702.29     2745.52    108.61 o 
  11   3   4     2278.30     2355.35    114.73 o 
  13   3   4      472.37      368.72     76.90 o 
 -14   4   4     2630.85     2383.68    157.36 o 
 -12   4   4     5343.91     5085.05    207.31 o 
 -10   4   4    10551.15    10589.28    173.66 o 
  -8   4   4     8486.18     8158.48    137.22 o 
  -6   4   4     3492.52     3327.19     73.36 o 
  -4   4   4      138.15      114.07     26.86 o 
  -2   4   4    21600.32    23206.54    607.17 o 
   0   4   4    52886.87    51194.88   1201.40 o 
   2   4   4    33887.13    33182.09    470.08 o 
   4   4   4    23933.10    24580.37    281.07 o 
   6   4   4    14962.25    15411.70    200.64 o 
   8   4   4     4699.36     4598.77    135.01 o 
  10   4   4      362.48      217.28     60.07 o 
  12   4   4       46.94       13.56     74.88 o 
 -13   5   4      104.67       31.10    112.53 o 
 -11   5   4       27.45      -34.75     38.26 o 
  -9   5   4     3452.32     3346.17     89.41 o 
  -7   5   4    10463.29    11309.00    260.29 o 
  -5   5   4    16764.33    17331.39    357.78 o 
  -3   5   4    20886.01    21941.52    455.18 o 
  -1   5   4    13893.65    14017.43    284.11 o 
   1   5   4     9705.31     9293.85    173.16 o 
   3   5   4     3802.26     3763.16     86.00 o 
   5   5   4     6665.36     6554.92    154.67 o 
   7   5   4     4639.92     4676.91    128.62 o 
   9   5   4     2554.97     2448.27    178.57 o 
  11   5   4     2359.24     2516.73    148.01 o 
  13   5   4     1174.87     1365.52    144.62 o 
 -12   6   4      186.65      478.19     78.45 o 
 -10   6   4      133.65      298.16     53.39 o 
  -8   6   4      473.80      489.62     54.50 o 
  -6   6   4      543.59      616.68     56.73 o 
  -4   6   4       93.64       88.32     23.91 o 
  -2   6   4     2100.42     2173.02     59.94 o 
   0   6   4     1558.13     1587.06     73.35 o 
   2   6   4     2248.23     2063.24    102.17 o 
   4   6   4        2.84       97.08     34.25 o 
   6   6   4      467.51      566.77     52.28 o 
   8   6   4      181.47      123.49     63.11 o 
  10   6   4        0.14      -86.62     60.86 o 
  12   6   4       20.08      -94.91     63.28 o 
 -11   7   4       48.91      -53.36     61.49 o 
  -9   7   4      500.66      667.85     76.15 o 
  -7   7   4       95.91      307.90     73.44 o 
  -5   7   4     1668.73     1803.59     84.98 o 
  -3   7   4     6801.49     7064.82    251.45 o 
  -1   7   4     3866.99     4038.89    116.88 o 
   1   7   4     1516.49     1679.17     75.69 o 
   3   7   4       44.98       23.88     33.29 o 
   5   7   4     1780.18     1641.29     72.45 o 
   7   7   4     1650.15     1966.89     92.64 o 
   9   7   4     1447.84     1500.33    118.29 o 
  11   7   4      789.87     1057.36    126.31 o 
 -10   8   4     3005.32     3145.87    159.02 o 
  -8   8   4     2515.76     2517.25    142.06 o 
  -6   8   4      180.59       93.41     61.82 o 
  -4   8   4      116.27       53.67     57.25 o 
  -2   8   4     1444.09     1116.94     93.49 o 
   0   8   4     6931.61     6475.37    187.79 o 
   2   8   4    12652.58    11681.42    352.96 o 
   4   8   4    10084.55     9627.35    179.37 o 
   6   8   4     6085.68     5894.26    175.61 o 
   8   8   4     1004.57     1074.99    114.53 o 
  10   8   4       16.94      -67.71     61.76 o 
  -9   9   4      850.58      921.95    120.80 o 
  -7   9   4     6073.20     5951.30    222.20 o 
  -5   9   4     9821.20    10638.14    741.10 o 
  -3   9   4     6559.74     6333.02    220.53 o 
  -1   9   4     4253.56     3942.73    166.01 o 
   1   9   4     1234.63     1044.55     97.16 o 
   3   9   4        0.04      -52.00     34.66 o 
   5   9   4      269.25      129.47     44.56 o 
   7   9   4     1145.57     1246.10     87.63 o 
   9   9   4     1324.49     1370.75    120.12 o 
  -8  10   4       64.14      116.56     80.61 o 
  -6  10   4       80.29      -26.18     65.99 o 
  -4  10   4       14.74      -92.77     61.85 o 
  -2  10   4      161.46      103.57     75.78 o 
   0  10   4      297.39      328.51     86.31 o 
   2  10   4      984.89      901.48    105.73 o 
   4  10   4      474.81      579.77     85.54 o 
   6  10   4      302.49      377.97    127.58 o 
  -5  11   4      669.01      862.20    117.96 o 
  -3  11   4      735.91      910.59    179.18 o 
  -1  11   4      199.43      233.22     86.46 o 
   1  11   4       41.98      -95.65     64.58 o 
   3  11   4       43.12       54.29     70.83 o 
 -15   1   5     1135.74     1397.06    149.37 o 
 -13   1   5      509.70      544.56     94.95 o 
 -11   1   5       12.32      -52.76     48.49 o 
  -9   1   5     4071.16     3493.87    142.72 o 
  -7   1   5     6017.05     5810.55    170.35 o 
  -5   1   5    18198.99    17934.51    347.53 o 
  -3   1   5    15610.45    15088.05    281.83 o 
  -1   1   5    37028.14    37104.40    498.76 o 
   1   1   5    21192.81    21113.37    225.27 o 
   3   1   5     1337.37     1369.50     39.41 o 
   5   1   5    16650.12    16176.16    228.88 o 
   7   1   5     6958.46     7033.74    138.53 o 
   9   1   5     4602.20     4545.73    119.73 o 
  11   1   5     2248.89     2353.88    111.79 o 
  13   1   5      494.70      473.65     80.95 o 
 -14   2   5     2937.45     2728.90    167.73 o 
 -12   2   5    11285.65    10995.30    332.85 o 
 -10   2   5    16114.94    15766.77    841.86 o 
  -8   2   5    16727.35    16589.17    458.27 o 
  -6   2   5    31658.99    31409.43    463.28 o 
  -4   2   5     6126.94     6396.05    191.44 o 
  -2   2   5    30749.72    32453.67    387.12 o 
   0   2   5    69449.98    66782.73   1104.14 o 
   2   2   5    73469.01    72652.16    617.05 o 
   4   2   5    36710.70    36918.81    396.54 o 
   6   2   5    14193.87    13474.44    177.81 o 
   8   2   5     5440.84     5024.85    119.51 o 
  10   2   5      310.63      176.15     46.53 o 
  12   2   5        3.23      -40.80     49.78 o 
 -15   3   5      166.37      112.05     89.50 o 
 -13   3   5      278.10      130.86     83.60 o 
 -11   3   5        6.67      -45.05     37.40 o 
  -9   3   5     1475.38     1438.41     65.19 o 
  -7   3   5    12938.13    13253.69    250.83 o 
  -5   3   5    60329.18    61438.09   1746.88 o 
  -3   3   5    66734.81    72785.73   1255.96 o 
  -1   3   5    46525.46    46379.63    587.36 o 
   1   3   5    16588.04    16560.04    309.19 o 
   3   3   5     1330.27     1430.74     43.39 o 
   5   3   5      282.07      193.48     23.55 o 
   7   3   5     4965.73     4794.06    131.32 o 
   9   3   5     3241.49     3292.62    119.06 o 
  11   3   5     2452.94     2526.39    117.67 o 
  13   3   5      745.29      697.66    108.78 o 
 -14   4   5      152.29      220.17     89.80 o 
 -12   4   5       96.20      103.11     71.54 o 
 -10   4   5       41.04      254.54     46.11 o 
  -8   4   5      732.43      853.13     51.28 o 
  -6   4   5        4.58        9.74     26.34 o 
  -4   4   5     1468.75     1336.41     40.39 o 
  -2   4   5     2289.59     2265.90     89.31 o 
   0   4   5       14.69       48.54     35.69 o 
   2   4   5      378.88      385.27     61.10 o 
   4   4   5        5.36       16.79     32.87 o 
   6   4   5     1195.80     1163.22     99.31 o 
   8   4   5       93.95       81.64     42.15 o 
  10   4   5       85.29       13.73     61.61 o 
  12   4   5       37.44      -54.58     67.52 o 
 -13   5   5      305.14      305.36     96.03 o 
 -11   5   5        1.38      -55.34     36.89 o 
  -9   5   5     2039.91     1964.42     70.43 o 
  -7   5   5     3448.61     3438.46    123.48 o 
  -5   5   5    17549.04    18321.82    430.64 o 
  -3   5   5     9058.84     9730.84    268.40 o 
  -1   5   5    10805.96    10955.59    240.34 o 
   1   5   5     1704.66     1669.81     66.86 o 
   3   5   5      280.96      339.95     56.96 o 
   5   5   5      178.61      206.27     35.05 o 
   7   5   5     1486.54     1563.92    100.66 o 
   9   5   5     1922.85     2312.18    132.27 o 
  11   5   5     1838.00     2289.07    167.45 o 
 -12   6   5     4643.90     4879.22    167.80 o 
 -10   6   5     8235.03     8731.62    227.85 o 
  -8   6   5     9514.49     9525.24    372.01 o 
  -6   6   5     5367.80     5509.93    183.44 o 
  -4   6   5       47.09      -14.13     21.77 o 
  -2   6   5     1371.30     1303.45     67.22 o 
   0   6   5    13182.03    12951.26    298.48 o 
   2   6   5    28970.02    27986.96    540.82 o 
   4   6   5    16138.72    15733.35    352.57 o 
   6   6   5     9640.93     9849.05    206.20 o 
   8   6   5     2995.26     2748.80    253.63 o 
  10   6   5      158.04       74.18     75.73 o 
  12   6   5      142.16       98.30     91.02 o 
 -11   7   5       30.18       -8.30     54.67 o 
  -9   7   5     2412.02     2403.88     95.11 o 
  -7   7   5    11122.23    11617.57    300.53 o 
  -5   7   5     7903.46     7948.34    308.64 o 
  -3   7   5    13958.74    14179.96    389.47 o 
  -1   7   5     8735.04     8376.51    181.25 o 
   1   7   5     6596.46     6169.13    148.68 o 
   3   7   5     1492.20     1340.86     70.83 o 
   5   7   5       11.04      -19.29     30.38 o 
   7   7   5     1006.89     1012.24     75.36 o 
   9   7   5     1733.79     1803.42    124.94 o 
  11   7   5     1095.38     1306.58    130.27 o 
 -10   8   5       27.55      113.42     76.10 o 
  -8   8   5       24.85       -5.39     66.38 o 
  -6   8   5      377.24      399.62     86.63 o 
  -4   8   5     1655.29     1423.77    103.93 o 
  -2   8   5      108.63      109.17     41.49 o 
   0   8   5      223.36      157.54     65.30 o 
   2   8   5      820.02      901.86     70.88 o 
   4   8   5     1554.14     1571.66     74.63 o 
   6   8   5      594.69      664.05     76.26 o 
   8   8   5      252.10      324.91     83.38 o 
  10   8   5       71.24      -92.40     72.26 o 
  -9   9   5      111.56       53.17     76.93 o 
  -7   9   5      491.03      736.26    106.83 o 
  -5   9   5     1960.45     2514.16    196.97 o 
  -3   9   5     5758.17     6275.01    224.77 o 
  -1   9   5     3310.35     3415.12    189.25 o 
   1   9   5      946.44      857.42    123.90 o 
   3   9   5        9.86      -13.09     52.95 o 
   5   9   5      552.69      482.11     58.45 o 
   7   9   5      582.34      628.05     97.81 o 
  -8  10   5     2841.43     2928.91    175.73 o 
  -6  10   5      783.26      885.63    144.22 o 
  -4  10   5       35.64      -94.80     63.20 o 
  -2  10   5     1793.60     1637.29    124.78 o 
   0  10   5     3775.91     3343.59    166.36 o 
   2  10   5     4545.41     4383.15    256.72 o 
   4  10   5     3462.83     3353.23    128.69 o 
   6  10   5     1446.43     1365.62    111.75 o 
  -5  11   5     2120.08     1903.21    144.11 o 
  -3  11   5     3425.40     3543.06    184.97 o 
  -1  11   5     2628.86     2442.53    161.81 o 
   1  11   5      649.44      766.20    110.02 o 
   3  11   5        5.33      -85.81     57.21 o 
 -14   0   6     5179.78     4889.87    304.75 o 
 -12   0   6     8134.13     7862.25    364.64 o 
 -10   0   6    24046.56    25166.87    744.06 o 
  -8   0   6    18617.48    18641.87    560.16 o 
  -6   0   6    20693.14    21651.58    593.26 o 
  -4   0   6      247.42      375.55     56.64 o 
  -2   0   6     3417.13     3242.53    126.63 o 
   0   0   6     2642.60     2967.68    115.02 o 
   2   0   6    37760.96    35965.16    602.07 o 
   4   0   6    36385.99    35819.39    620.98 o 
   6   0   6    33017.26    33559.26    608.90 o 
   8   0   6     6671.59     6471.08    200.00 o 
  10   0   6      999.29      827.52     97.45 o 
  12   0   6      217.09      161.91     74.49 o 
 -15   1   6     1271.82     1548.39    151.09 o 
 -13   1   6      163.29      369.34    133.38 o 
 -11   1   6       12.85      -51.17     52.60 o 
  -9   1   6     1750.46     1652.88    155.99 o 
  -7   1   6    16630.57    17432.76    364.95 o 
  -5   1   6    39152.82    41072.60    711.80 o 
  -3   1   6    34307.12    35218.34    900.58 o 
  -1   1   6    27753.51    27015.10    376.83 o 
   1   1   6    11856.45    11459.86    151.42 o 
   3   1   6     2098.02     1951.51     42.42 o 
   5   1   6     2980.49     2758.02     74.45 o 
   7   1   6      931.62      847.73     53.49 o 
   9   1   6     2466.15     2381.94     89.16 o 
  11   1   6     2295.80     2277.18     98.55 o 
  13   1   6     1235.90     1379.20     95.69 o 
 -14   2   6        5.08        7.34     79.75 o 
 -12   2   6      578.78      954.40    113.63 o 
 -10   2   6      131.91      200.47    108.07 o 
  -8   2   6       20.30      113.30     47.86 o 
  -6   2   6     3262.07     3780.81    146.96 o 
  -4   2   6     2826.48     3039.39    111.19 o 
  -2   2   6      276.55      306.64     28.26 o 
   0   2   6     1107.39     1235.98     74.94 o 
   2   2   6     3061.65     3083.61     78.65 o 
   4   2   6     8768.85     8394.74    116.90 o 
   6   2   6     1602.03     1693.97     83.31 o 
   8   2   6        6.37      -43.94     29.30 o 
  10   2   6        4.54      -55.05     37.32 o 
  12   2   6        3.08      -59.55     52.39 o 
 -15   3   6      810.83     1154.42    139.88 o 
 -13   3   6        9.67       -7.82     65.00 o 
 -11   3   6       11.33      -55.65     37.10 o 
  -9   3   6     1495.02     1418.98     79.90 o 
  -7   3   6     5586.56     5866.94    141.65 o 
  -5   3   6    12003.00    12166.55    341.00 o 
  -3   3   6    22940.95    23327.57    425.36 o 
  -1   3   6    43129.11    46672.88    655.38 o 
   1   3   6    19544.52    19125.19    262.07 o 
   3   3   6      233.34      195.94     19.18 o 
   5   3   6     2897.77     2958.97     82.39 o 
   7   3   6     1201.64     1200.73     69.68 o 
   9   3   6     1870.12     2097.41    100.02 o 
  11   3   6     1307.54     1613.37    102.84 o 
  13   3   6      692.73      866.83    122.37 o 
 -14   4   6     1337.16     1401.53    228.01 o 
 -12   4   6     5418.98     5176.17    162.49 o 
 -10   4   6    10624.38    10533.07    197.76 o 
  -8   4   6    17449.02    17496.74    341.08 o 
  -6   4   6    14973.01    14665.62    266.64 o 
  -4   4   6     2931.42     2707.91     69.85 o 
  -2   4   6     3167.46     3174.74    109.25 o 
   0   4   6    32683.62    32359.28    465.57 o 
   2   4   6    44456.64    42001.26   1235.74 o 
   4   4   6    27901.16    28691.40    364.67 o 
   6   4   6    12032.55    11926.20    190.83 o 
   8   4   6     3286.90     3253.99    161.00 o 
  10   4   6      694.88      567.74     93.04 o 
  12   4   6       13.86      -43.66     67.65 o 
 -13   5   6     1006.75      972.49    123.80 o 
 -11   5   6       36.38      -57.72     38.48 o 
  -9   5   6      716.56      666.02     59.19 o 
  -7   5   6     7095.87     7087.14    230.02 o 
  -5   5   6    11388.90    12050.24    264.36 o 
  -3   5   6    17768.54    19517.39    595.87 o 
  -1   5   6    25674.38    25319.78    387.36 o 
   1   5   6     8279.95     7925.25    161.07 o 
   3   5   6     1755.42     1813.57     62.54 o 
   5   5   6      556.17      533.28     45.51 o 
   7   5   6     1304.61     1238.88     96.59 o 
   9   5   6     2439.95     2687.66    310.76 o 
  11   5   6     1628.54     1768.72    134.25 o 
 -12   6   6      270.41      539.02     83.76 o 
 -10   6   6      178.48      503.80     62.00 o 
  -8   6   6      249.26      463.22     55.13 o 
  -6   6   6      443.58      484.56     47.51 o 
  -4   6   6      305.72      196.32     50.99 o 
  -2   6   6       23.14      -21.07     26.83 o 
   0   6   6      525.82      498.78     50.91 o 
   2   6   6      886.39      862.28     60.73 o 
   4   6   6     2555.23     2397.00     79.18 o 
   6   6   6      322.11      413.85     56.34 o 
   8   6   6       80.36       99.07     62.46 o 
  10   6   6       45.48       -7.20     67.81 o 
 -11   7   6        8.75      -70.50     47.00 o 
  -9   7   6      566.77      492.68     75.96 o 
  -7   7   6     3304.51     3491.64    127.29 o 
  -5   7   6      834.24     1126.33     76.75 o 
  -3   7   6      178.41      358.63     52.61 o 
  -1   7   6     2979.92     3235.29    107.86 o 
   1   7   6     2518.24     2609.21     97.42 o 
   3   7   6     1272.90     1138.98     69.36 o 
   5   7   6        1.53       11.96     47.63 o 
   7   7   6     1286.86     1241.39    101.30 o 
   9   7   6      816.04      912.95    111.55 o 
 -10   8   6     3966.67     3798.31    181.83 o 
  -8   8   6     4498.17     4506.68    284.07 o 
  -6   8   6     2908.88     2898.22    168.73 o 
  -4   8   6       89.10       36.58     44.86 o 
  -2   8   6     1870.25     1657.20     83.66 o 
   0   8   6     4377.98     3968.26    125.49 o 
   2   8   6     7165.17     7303.22    318.22 o 
   4   8   6     7386.47     7168.65    153.66 o 
   6   8   6     3820.75     3607.74    126.14 o 
   8   8   6     2077.43     2051.03    133.92 o 
  -9   9   6      409.72      445.92     98.14 o 
  -7   9   6     1285.29     1389.46    134.09 o 
  -5   9   6     5141.53     5095.56    202.92 o 
  -3   9   6    10528.96    10784.89    307.39 o 
  -1   9   6     6862.60     7118.66    237.08 o 
   1   9   6     3355.84     3243.37    156.06 o 
   3   9   6      547.06      469.15     75.02 o 
   5   9   6        6.43      -25.90     43.54 o 
   7   9   6      144.94       52.90     66.27 o 
  -8  10   6      446.43      591.94    123.86 o 
  -6  10   6      222.96      237.49     89.04 o 
  -4  10   6       56.80       -4.38     68.07 o 
  -2  10   6        7.52      -54.22     62.23 o 
   0  10   6      179.94      201.43     78.95 o 
   2  10   6      159.16      160.71     73.99 o 
   4  10   6      376.67      466.11     73.80 o 
   6  10   6      261.17      273.47     81.90 o 
  -5  11   6      483.60      687.67    110.24 o 
  -3  11   6      797.69     1069.81    167.14 o 
  -1  11   6      377.69      500.43     99.57 o 
   1  11   6       73.12       35.81    102.78 o 
   3  11   6        0.34      -51.38     49.84 o 
 -15   1   7      803.34      771.23    123.21 o 
 -13   1   7     2639.39     2332.96    147.54 o 
 -11   1   7      887.98      753.81     95.93 o 
  -9   1   7      382.11      335.40     68.85 o 
  -7   1   7    11901.54    12312.97    285.94 o 
  -5   1   7    15887.76    16387.85    330.45 o 
  -3   1   7    24832.43    23878.87    988.66 o 
  -1   1   7    12385.35    12232.03    329.70 o 
   1   1   7    22735.12    22709.52    323.87 o 
   3   1   7     2945.70     2706.27     53.90 o 
   5   1   7      686.96      735.92     44.73 o 
   7   1   7     2137.59     1921.49     72.14 o 
   9   1   7     2174.25     2147.87     85.28 o 
  11   1   7     1830.68     1900.81     91.62 o 
  13   1   7      667.92      844.78     82.59 o 
 -14   2   7     1140.72     1427.27    146.01 o 
 -12   2   7     3487.16     3189.57    162.82 o 
 -10   2   7    13618.18    13675.46    539.03 o 
  -8   2   7    31979.77    31432.47    601.62 o 
  -6   2   7    23040.76    22256.44    489.42 o 
  -4   2   7    26054.39    26686.95    470.75 o 
  -2   2   7     5458.50     6032.81    249.82 o 
   0   2   7    14542.90    14519.28    169.22 o 
   2   2   7    39234.95    38874.68    373.35 o 
   4   2   7    64757.84    65886.30    720.64 o 
   6   2   7    30823.01    31151.47    409.48 o 
   8   2   7     3356.45     3318.05     99.47 o 
  10   2   7      853.84      759.57     69.39 o 
  12   2   7       49.06      -73.88     55.16 o 
 -15   3   7     1532.06     1437.54    134.69 o 
 -13   3   7      663.49      722.64    109.98 o 
 -11   3   7      139.57      -16.12     58.35 o 
  -9   3   7      184.14       88.82     51.11 o 
  -7   3   7     4246.62     4137.37    209.56 o 
  -5   3   7    13730.65    13817.33    241.09 o 
  -3   3   7    49713.61    52405.25    958.35 o 
  -1   3   7    49708.36    50910.98    686.42 o 
   1   3   7    21836.73    21424.93    239.78 o 
   3   3   7     2210.21     2257.51     51.75 o 
   5   3   7        8.53       -8.34     20.26 o 
   7   3   7       53.25       71.11     72.26 o 
   9   3   7     1048.52     1070.65     82.40 o 
  11   3   7     1543.01     1709.59    119.35 o 
  13   3   7      842.81     1043.02    131.63 o 
 -14   4   7      271.99      233.79     89.60 o 
 -12   4   7      224.39      376.80     66.09 o 
 -10   4   7       89.08      281.05     47.31 o 
  -8   4   7      690.08      962.78     64.49 o 
  -6   4   7     4385.11     4365.81    187.48 o 
  -4   4   7       20.67       17.96     22.60 o 
  -2   4   7     2266.05     2282.01     59.37 o 
   0   4   7      220.50      248.91     36.78 o 
   2   4   7       43.08       53.72     20.22 o 
   4   4   7      789.58      755.84     68.88 o 
   6   4   7        2.24       85.66     54.97 o 
   8   4   7       14.08      125.68     70.42 o 
  10   4   7        1.14      -85.77     57.41 o 
  12   4   7       91.36       26.16     77.28 o 
 -13   5   7      767.71      819.56    132.70 o 
 -11   5   7      243.55       73.71     47.78 o 
  -9   5   7       48.23        5.75     36.91 o 
  -7   5   7     2309.27     2462.44     82.71 o 
  -5   5   7     2933.85     2969.65    123.58 o 
  -3   5   7    23446.16    24512.31    699.54 o 
  -1   5   7    13166.39    13234.98    258.46 o 
   1   5   7     7886.10     7579.05    159.08 o 
   3   5   7      664.69      656.26     67.41 o 
   5   5   7        1.08      -42.09     28.06 o 
   7   5   7      321.23      403.28     75.51 o 
   9   5   7     1087.52     1290.67    115.95 o 
  11   5   7      608.61      842.36    116.34 o 
 -12   6   7     3483.51     3433.38    122.01 o 
 -10   6   7    10585.27    11047.30    216.85 o 
  -8   6   7    13127.89    13934.74    374.25 o 
  -6   6   7     8933.91     8953.71    414.04 o 
  -4   6   7     5136.43     4931.41    134.40 o 
  -2   6   7       77.12       41.78     32.54 o 
   0   6   7     3836.61     3612.29    108.05 o 
   2   6   7     6098.01     5713.47    169.60 o 
   4   6   7    11043.48    11199.38    269.00 o 
   6   6   7     7239.31     7400.00    301.87 o 
   8   6   7     3359.01     3278.45    157.28 o 
  10   6   7      641.75      554.91    102.54 o 
 -11   7   7       70.59      -69.36     58.96 o 
  -9   7   7      605.20      540.86     80.53 o 
  -7   7   7     2344.58     2405.38    131.44 o 
  -5   7   7     9107.53     9317.50    393.01 o 
  -3   7   7     9146.88     9862.07    211.35 o 
  -1   7   7    19146.86    18836.37    327.98 o 
   1   7   7     8134.38     7854.38    189.55 o 
   3   7   7     1566.58     1467.54     79.06 o 
   5   7   7      200.05      117.79     45.55 o 
   7   7   7       39.55        8.50     56.61 o 
   9   7   7      820.37     1012.11    132.49 o 
 -10   8   7      423.84      605.21    103.58 o 
  -8   8   7      271.26      389.67     86.77 o 
  -6   8   7       94.87      106.30     52.96 o 
  -4   8   7     2233.85     2092.44    147.63 o 
  -2   8   7      140.34       78.58     44.48 o 
   0   8   7        0.21      -53.71     35.81 o 
   2   8   7       33.58       35.42     46.08 o 
   4   8   7        1.11       74.41     40.94 o 
   6   8   7      709.07      795.10     91.20 o 
   8   8   7      475.09      487.63     89.91 o 
  -9   9   7        6.59     -101.01     67.34 o 
  -7   9   7      429.27      554.29    100.07 o 
  -5   9   7     2522.31     2668.52    152.55 o 
  -3   9   7     1799.94     2125.32    150.96 o 
  -1   9   7     1567.85     1762.29    214.05 o 
   1   9   7     1298.98     1397.60     87.32 o 
   3   9   7      466.90      478.60     57.08 o 
   5   9   7        0.24      -58.33     40.62 o 
   7   9   7      291.20      211.57     84.63 o 
  -8  10   7     1998.33     2012.94    212.92 o 
  -6  10   7     3090.02     3291.03    416.77 o 
  -4  10   7      834.62     1013.41    147.85 o 
  -2  10   7       50.61      -58.50     58.77 o 
   0  10   7     1536.41     1364.77    115.71 o 
   2  10   7     3466.44     3389.90    170.47 o 
   4  10   7     3228.03     2995.67    173.60 o 
   6  10   7     1970.40     2021.19    128.84 o 
  -3  11   7     2312.15     2232.43    171.74 o 
  -1  11   7     2794.27     2485.53    156.83 o 
   1  11   7     1836.63     1764.78    137.27 o 
 -14   0   8     1757.02     1556.72    196.20 o 
 -12   0   8    11412.30    11216.18    462.68 o 
 -10   0   8    14899.11    14884.16    519.02 o 
  -8   0   8    65646.05    65914.12   1612.70 o 
  -6   0   8    37220.70    36739.87    938.65 o 
  -4   0   8     6085.74     5935.48    218.30 o 
  -2   0   8        1.21       -8.30     20.95 o 
   0   0   8     2695.34     2424.03    115.52 o 
   2   0   8     5419.87     4834.27    127.82 o 
   4   0   8    24706.01    24172.33    451.19 o 
   6   0   8     9015.02     8920.67    229.18 o 
   8   0   8     5052.98     4963.23    177.61 o 
  10   0   8     2055.41     1795.99    123.74 o 
  12   0   8      351.81       98.95     87.65 o 
 -15   1   8     1513.76     1679.05    152.81 o 
 -13   1   8     3558.46     3441.60    176.84 o 
 -11   1   8      687.21      784.03    104.53 o 
  -9   1   8      399.67      359.29     73.78 o 
  -7   1   8     7919.71     8056.36    216.03 o 
  -5   1   8    14763.47    15435.97    635.59 o 
  -3   1   8    20576.88    20570.55    957.02 o 
  -1   1   8    20148.00    20514.06    374.75 o 
   1   1   8    26532.46    26885.27    406.16 o 
   3   1   8     7911.17     7723.48    121.69 o 
   5   1   8        1.97      -27.66     23.25 o 
   7   1   8      120.49       26.43     33.29 o 
   9   1   8      278.95      378.85     53.68 o 
  11   1   8      937.32     1214.98     88.13 o 
  13   1   8      530.99      607.21     77.15 o 
 -14   2   8        1.01        0.96     70.54 o 
 -12   2   8      516.76      406.85    106.13 o 
 -10   2   8      425.63      540.21     81.84 o 
  -8   2   8      337.27      641.11     76.07 o 
  -6   2   8     1656.24     1826.62     92.34 o 
  -4   2   8     3377.01     3507.21     94.10 o 
  -2   2   8    11486.87    12358.19    415.95 o 
   0   2   8      695.62      798.10     29.23 o 
   2   2   8      640.00      544.88     32.19 o 
   4   2   8      325.08      572.23     72.51 o 
   6   2   8      195.54      314.11     40.88 o 
   8   2   8      171.75      198.92     44.64 o 
  10   2   8       81.27       58.48     46.39 o 
  12   2   8       46.29      -72.20     48.13 o 
 -13   3   8     2785.09     2700.12    122.95 o 
 -11   3   8       40.26      -52.89     57.24 o 
  -9   3   8        2.52      -52.92     45.09 o 
  -7   3   8     1199.89     1208.15     67.36 o 
  -5   3   8     8264.21     8207.11    295.14 o 
  -3   3   8    33495.80    34540.73    735.38 o 
  -1   3   8    21629.95    23271.17    460.29 o 
   1   3   8     8875.14     9216.67    122.64 o 
   3   3   8     2450.81     2302.40     49.71 o 
   5   3   8      309.11      363.88     40.26 o 
   7   3   8      126.82       13.51     31.93 o 
   9   3   8      356.20      512.14     60.04 o 
  11   3   8      539.50      760.72    111.73 o 
 -14   4   8     1159.32     1182.12    144.12 o 
 -12   4   8     3964.94     3849.56    141.70 o 
 -10   4   8     8010.40     8102.91    171.09 o 
  -8   4   8    14222.70    14388.36    235.13 o 
  -6   4   8    18045.15    18190.06    513.66 o 
  -4   4   8    10052.17     9989.47    322.92 o 
  -2   4   8      902.59      733.55     49.25 o 
   0   4   8     2385.50     2245.41    133.33 o 
   2   4   8    13824.38    12830.57    224.84 o 
   4   4   8    17030.35    17161.71    356.01 o 
   6   4   8    16011.65    16414.54    508.34 o 
   8   4   8     6564.24     7199.62    591.22 o 
  10   4   8      739.77      820.72    109.72 o 
  12   4   8       81.76      -43.77     72.87 o 
 -13   5   8     1118.59     1174.75     99.75 o 
 -11   5   8     1134.50      942.44     73.56 o 
  -9   5   8      195.65      125.44     49.43 o 
  -7   5   8     1526.84     1518.22     73.64 o 
  -5   5   8     9451.03     9603.78    370.23 o 
  -3   5   8    17342.98    17753.78    523.18 o 
  -1   5   8    23776.31    23539.13    432.68 o 
   1   5   8    16292.79    16138.28    473.16 o 
   3   5   8     3105.60     2996.21     82.87 o 
   5   5   8      781.62      724.18     60.19 o 
   7   5   8      147.01      123.85     66.11 o 
   9   5   8      726.02      897.25    108.57 o 
  11   5   8      784.20      984.36    145.67 o 
 -12   6   8        1.98      161.55     55.48 o 
 -10   6   8      238.55      452.23     74.38 o 
  -8   6   8      390.38      748.02     64.77 o 
  -6   6   8      806.74     1128.45     76.82 o 
  -4   6   8      218.95      453.60    220.21 o 
  -2   6   8       12.01       -1.15     57.47 o 
   0   6   8       66.23       32.03     46.91 o 
   2   6   8       33.60      -27.96     33.48 o 
   4   6   8      354.61      352.63     52.85 o 
   6   6   8      932.24      980.98    132.00 o 
   8   6   8      134.22      133.03     74.40 o 
  10   6   8       68.98       75.93     75.50 o 
 -11   7   8      566.73      525.15     84.80 o 
  -9   7   8       15.47      -76.69     51.13 o 
  -7   7   8     1426.77     1401.61    168.40 o 
  -5   7   8     8510.84     9053.84    504.64 o 
  -3   7   8     6104.15     6388.22    214.30 o 
  -1   7   8      256.95      338.43     52.67 o 
   1   7   8      621.23      803.63     69.64 o 
   3   7   8      500.71      560.09     95.20 o 
   5   7   8      104.93       54.25     43.92 o 
   7   7   8        3.27      -81.69     69.90 o 
   9   7   8      251.17      271.94     87.45 o 
 -10   8   8     3713.43     3856.43    186.63 o 
  -8   8   8     5093.86     5112.48    166.82 o 
  -6   8   8     3523.17     3418.41    151.06 o 
  -4   8   8     1707.84     1641.83     93.51 o 
  -2   8   8      212.11      206.94     54.05 o 
   0   8   8     1632.07     1347.22     81.29 o 
   2   8   8     3978.57     3755.50    127.03 o 
   4   8   8     4797.57     4813.00    145.40 o 
   6   8   8     4217.18     4258.32    179.19 o 
   8   8   8     1494.03     1593.96    130.00 o 
  -9   9   8        0.74      -76.82     63.02 o 
  -7   9   8      603.70      434.89     98.48 o 
  -5   9   8     1936.87     2029.61    161.76 o 
  -3   9   8     5369.27     5296.49    208.52 o 
  -1   9   8     8919.77     9188.04    220.33 o 
   1   9   8     3480.46     3305.63    124.81 o 
   3   9   8     1256.69     1091.28     72.00 o 
   5   9   8      209.54      154.64     57.02 o 
   7   9   8       36.97      -56.55     64.00 o 
  -6  10   8      545.40      559.30    104.87 o 
  -4  10   8      533.72      592.86    100.34 o 
  -2  10   8       90.10       44.32     68.87 o 
   0  10   8        7.41        4.29     87.63 o 
   2  10   8       27.52       67.29     69.87 o 
   4  10   8      113.45      279.61    112.63 o 
  -3  11   8      466.46      719.58    115.75 o 
  -1  11   8      496.94      634.67    108.05 o 
   1  11   8      258.43      454.40    122.18 o 
 -15   1   9      910.19     1119.72    141.45 o 
 -13   1   9      887.95     1156.48    161.14 o 
 -11   1   9     2748.04     2457.33    155.74 o 
  -9   1   9     1060.25      900.62     95.98 o 
  -7   1   9     1526.44     1386.07     92.01 o 
  -5   1   9    14866.42    15149.73   1143.77 o 
  -3   1   9    25498.15    25364.15    464.29 o 
  -1   1   9    41945.25    41395.79    705.44 o 
   1   1   9    11912.27    11310.07    189.76 o 
   3   1   9    10093.10    10061.37    174.39 o 
   5   1   9     1051.93     1014.37     52.30 o 
   7   1   9       78.59       -9.35     33.07 o 
   9   1   9      772.70      881.19     74.01 o 
  11   1   9      665.00      890.75     93.42 o 
 -14   2   9      981.70      830.72    127.49 o 
 -12   2   9     3779.77     3803.77    179.57 o 
 -10   2   9     7553.07     7466.15    235.93 o 
  -8   2   9    20593.86    20386.87    593.54 o 
  -6   2   9    30221.34    31273.42   1573.96 o 
  -4   2   9     6320.01     6722.87    539.61 o 
  -2   2   9    13165.38    13909.71    231.54 o 
   0   2   9      428.18      391.80     29.39 o 
   2   2   9     9458.37     9502.87    130.68 o 
   4   2   9    15756.76    15202.89    194.58 o 
   6   2   9    15251.70    14908.94    411.75 o 
   8   2   9    10375.72    10771.89    220.40 o 
  10   2   9     2168.36     2137.37     94.87 o 
  12   2   9      352.78      333.84     66.88 o 
 -13   3   9     2893.24     2941.95    170.71 o 
 -11   3   9     1808.51     1470.89    156.88 o 
  -9   3   9      130.50       13.43     48.38 o 
  -7   3   9      276.69      340.82     49.02 o 
  -5   3   9     3661.92     3770.33    122.66 o 
  -3   3   9    10327.79    10525.17    206.91 o 
  -1   3   9    40726.29    42089.64    509.27 o 
   1   3   9    30526.70    31058.43    358.32 o 
   3   3   9     8220.09     8032.45    108.18 o 
   5   3   9      950.34      958.45     75.38 o 
   7   3   9      430.90      428.10     50.58 o 
   9   3   9      252.87      280.49     62.84 o 
  11   3   9      395.33      394.06     92.96 o 
 -14   4   9       67.24       25.26     82.94 o 
 -12   4   9      157.03      152.48     66.00 o 
 -10   4   9      706.27      947.62    106.46 o 
  -8   4   9     1351.66     1603.13     71.61 o 
  -6   4   9      228.61      316.32     49.09 o 
  -4   4   9     1006.21     1136.78     52.46 o 
  -2   4   9        0.96        2.98     19.28 o 
   0   4   9     2306.56     2113.18     59.32 o 
   2   4   9      108.78      143.58     34.47 o 
   4   4   9       99.14       51.40     39.30 o 
   6   4   9        7.64      179.13     60.51 o 
   8   4   9       76.37      103.13     67.91 o 
  10   4   9      123.84      154.19     79.79 o 
 -13   5   9     1191.61     1195.70    100.70 o 
 -11   5   9      841.48      739.69     73.98 o 
  -9   5   9      144.25        5.58     40.85 o 
  -7   5   9      112.48      111.88     37.14 o 
  -5   5   9     4362.80     4455.78    115.77 o 
  -3   5   9     4922.07     5127.19    281.49 o 
  -1   5   9    14238.44    15077.91    269.48 o 
   1   5   9     3387.00     3266.58    134.13 o 
   3   5   9     2627.28     2728.77     82.64 o 
   5   5   9      762.37      755.98     85.25 o 
   7   5   9       77.91        4.22    100.08 o 
   9   5   9      212.82      291.28     86.71 o 
  11   5   9      216.05      403.83     95.81 o 
 -12   6   9     2800.31     2715.12    113.46 o 
 -10   6   9     6676.76     6802.51    163.95 o 
  -8   6   9    12691.17    13107.60    382.26 o 
  -6   6   9    16459.67    16979.38    939.23 o 
  -4   6   9     9263.33     9612.82    345.99 o 
  -2   6   9     4063.58     3898.26    120.76 o 
   0   6   9       59.96       -7.96     34.04 o 
   2   6   9     3988.46     3609.10    114.70 o 
   4   6   9     5376.14     5258.51    142.40 o 
   6   6   9     6137.16     6245.90    212.86 o 
   8   6   9     2515.58     2602.49    147.31 o 
  10   6   9      614.04      622.79    106.02 o 
 -11   7   9     1241.48     1380.22    110.56 o 
  -9   7   9       18.12      -70.87     47.25 o 
  -7   7   9     1142.60     1062.91    149.80 o 
  -5   7   9     3899.02     3882.57    199.93 o 
  -3   7   9    12254.54    12607.51    379.98 o 
  -1   7   9     5219.68     5267.02    148.30 o 
   1   7   9     4818.82     4871.57    140.42 o 
   3   7   9     3286.59     3116.37     96.31 o 
   5   7   9     1279.16     1102.70     96.75 o 
   7   7   9       37.48      -43.01     61.75 o 
   9   7   9      153.94      128.32     85.51 o 
 -10   8   9      195.33      453.46     96.49 o 
  -8   8   9      430.60      680.56     86.72 o 
  -6   8   9      737.87      817.05     83.30 o 
  -4   8   9     1773.41     1700.22    185.22 o 
  -2   8   9      617.08      503.75     66.96 o 
   0   8   9      698.83      599.12     68.38 o 
   2   8   9      237.35      165.16     53.61 o 
   4   8   9      117.83      214.19     54.59 o 
   6   8   9        1.21      106.67     67.63 o 
   8   8   9       67.26      113.92     77.07 o 
  -9   9   9      171.51      121.03     85.48 o 
  -7   9   9        3.93      -93.98     81.10 o 
  -5   9   9       88.28       94.84     73.12 o 
  -3   9   9     1509.99     1597.59     99.20 o 
  -1   9   9     2422.58     2835.01    120.05 o 
   1   9   9     1701.53     1833.29    131.06 o 
   3   9   9      511.35      637.08     64.13 o 
   5   9   9        0.13      -70.41     46.94 o 
  -6  10   9     2032.26     2082.13    337.41 o 
  -4  10   9     2043.36     2209.05    148.51 o 
  -2  10   9      230.54      203.76    108.08 o 
   0  10   9        3.03      -84.36     56.24 o 
   2  10   9      901.18      871.21    115.84 o 
   4  10   9     1712.49     1581.16     98.14 o 
  -1  11   9     2078.17     2147.39    154.49 o 
 -14   0  10      152.30       46.67    109.94 o 
 -12   0  10     1520.22     1520.10    174.18 o 
 -10   0  10    30962.35    32987.24    940.23 o 
  -8   0  10    29761.06    29382.87    820.32 o 
  -6   0  10    46753.32    48184.95   1206.55 o 
  -4   0  10    19240.98    18639.47    521.69 o 
  -2   0  10     9904.29     9418.00    305.17 o 
   0   0  10     2671.09     2838.95    141.23 o 
   2   0  10     5425.52     4833.92    138.86 o 
   4   0  10    11456.49    11554.64    264.22 o 
   6   0  10     7659.50     7783.38    217.70 o 
   8   0  10     2541.12     2625.66    162.67 o 
  10   0  10     1912.35     2008.06    135.68 o 
  12   0  10      527.54      401.53    105.57 o 
 -15   1  10     1411.40     1387.90    153.19 o 
 -13   1  10     2514.61     2393.70    155.94 o 
 -11   1  10     7109.27     7070.24    242.81 o 
  -9   1  10     2058.11     2138.32    125.39 o 
  -7   1  10      246.48      655.66    284.63 o 
  -5   1  10    12607.29    12638.73   1117.50 o 
  -3   1  10    28698.30    28261.73    741.71 o 
  -1   1  10    31777.86    33027.60    584.57 o 
   1   1  10     9399.77    10043.19    179.02 o 
   3   1  10     2556.02     2402.67     64.77 o 
   5   1  10     1830.17     1535.25     64.88 o 
   7   1  10       20.88      -49.90     33.27 o 
   9   1  10       85.27       18.93     43.48 o 
  11   1  10      251.41      357.07     68.72 o 
 -14   2  10        0.05      -52.81     71.65 o 
 -12   2  10       44.19       50.32     66.45 o 
 -10   2  10      692.85      752.78    158.54 o 
  -8   2  10      242.49      633.16     79.78 o 
  -6   2  10      196.36      337.15     57.61 o 
  -4   2  10      600.42      833.85     85.09 o 
  -2   2  10     1021.09      989.61     61.22 o 
   0   2  10      374.37      497.13     41.21 o 
   2   2  10     1575.23     1376.00     44.48 o 
   4   2  10      947.80      814.62     71.81 o 
   6   2  10      186.56      276.77     48.31 o 
   8   2  10        3.86       36.47     42.65 o 
  10   2  10      204.29      207.40     54.85 o 
  12   2  10       26.65       -5.14     59.98 o 
 -13   3  10     1425.31     1684.01    140.79 o 
 -11   3  10     2921.13     2939.21    249.14 o 
  -9   3  10       41.75      -47.85     46.32 o 
  -7   3  10      198.74      103.72     44.15 o 
  -5   3  10      937.55      678.25     58.70 o 
  -3   3  10     3857.78     4218.87     96.17 o 
  -1   3  10    17283.23    18340.25    258.45 o 
   1   3  10    10989.37    10836.06    158.54 o 
   3   3  10     6633.01     6582.48     97.26 o 
   5   3  10     2133.30     2104.95     74.83 o 
   7   3  10      698.59      732.64     73.87 o 
   9   3  10      341.83      482.06     72.31 o 
  11   3  10      109.51      127.44     81.70 o 
 -14   4  10      316.06      261.59     72.49 o 
 -12   4  10     3120.18     2955.35    126.21 o 
 -10   4  10     9282.03     9188.33    288.07 o 
  -8   4  10    13432.62    14072.80    238.44 o 
  -6   4  10    18149.83    18246.90    675.45 o 
  -4   4  10    16746.70    16538.24    542.07 o 
  -2   4  10     4039.92     4013.17    113.32 o 
   0   4  10      234.03      239.45     45.49 o 
   2   4  10     2317.40     2084.14     79.54 o 
   4   4  10     8339.14     7855.61    509.41 o 
   6   4  10     5421.33     5604.99    197.49 o 
   8   4  10     2856.78     3059.67    157.28 o 
  10   4  10     1876.09     1808.04    135.96 o 
 -13   5  10     1577.85     1787.65    113.72 o 
 -11   5  10      591.43      565.05     74.85 o 
  -9   5  10      764.23      582.36     63.65 o 
  -7   5  10      565.44      517.71     72.75 o 
  -5   5  10     3302.60     3226.72    280.41 o 
  -3   5  10    13582.44    13811.82    715.45 o 
  -1   5  10    14652.82    14512.51    636.20 o 
   1   5  10    10606.77    10383.74    207.87 o 
   3   5  10     8056.51     7876.85    150.72 o 
   5   5  10     3019.89     2850.15    135.25 o 
   7   5  10      386.47      322.99     79.78 o 
   9   5  10      220.11      183.09     78.42 o 
 -12   6  10      121.62      102.74     54.02 o 
 -10   6  10        3.55      210.50     61.27 o 
  -8   6  10      341.16      661.20     94.87 o 
  -6   6  10      180.26      430.60     62.34 o 
  -4   6  10      339.01      481.19     59.23 o 
  -2   6  10      753.93      838.66     71.24 o 
   0   6  10      748.97      735.12     65.91 o 
   2   6  10      146.72      105.60     40.86 o 
   4   6  10      314.97      328.31     53.59 o 
   6   6  10      165.89      186.83     65.73 o 
   8   6  10      139.88      188.37     76.49 o 
 -11   7  10      510.49      499.59     84.35 o 
  -9   7  10      519.62      381.93     75.58 o 
  -7   7  10       71.40        5.93     47.18 o 
  -5   7  10     1393.91     1345.40     89.93 o 
  -3   7  10     5909.71     5992.02    245.61 o 
  -1   7  10     8641.26     9270.10    212.69 o 
   1   7  10     2363.84     2336.09    100.42 o 
   3   7  10      601.82      654.99     67.04 o 
   5   7  10        8.52      -39.59     48.84 o 
   7   7  10       48.91      -20.43     61.23 o 
 -10   8  10     2879.55     2967.76    137.98 o 
  -8   8  10     5836.24     5990.95    187.25 o 
  -6   8  10     6690.33     6925.89    194.76 o 
  -4   8  10     3366.47     3516.21    256.68 o 
  -2   8  10      153.36       82.83     76.36 o 
   0   8  10       28.26      -55.79     40.11 o 
   2   8  10     1045.20     1064.97     83.68 o 
   4   8  10     1923.18     1951.99     98.54 o 
   6   8  10     1846.09     1857.45    130.99 o 
  -7   9  10        1.55      -77.62     65.41 o 
  -5   9  10      599.18      435.03     77.28 o 
  -3   9  10     2240.52     2144.09    110.40 o 
  -1   9  10     3274.17     3200.29    129.27 o 
   1   9  10     4865.19     4886.96    159.23 o 
   3   9  10     2076.51     1908.35    100.85 o 
   5   9  10      709.71      627.12     98.83 o 
  -6  10  10      474.99      645.21    110.58 o 
  -4  10  10      319.85      408.77     98.58 o 
  -2  10  10      445.81      440.65    182.47 o 
   0  10  10       71.98      -32.45     51.55 o 
   2  10  10        1.12      -55.60     55.58 o 
 -13   1  11     1907.06     2031.88    147.59 o 
 -11   1  11      638.89      804.85    103.77 o 
  -9   1  11      432.04      539.00     82.92 o 
  -7   1  11      423.59      236.18     60.43 o 
  -5   1  11     2993.75     2839.94    191.12 o 
  -3   1  11    13182.00    12763.99    277.16 o 
  -1   1  11    15562.61    16302.17    331.48 o 
   1   1  11    24532.44    24479.46    320.03 o 
   3   1  11     6793.84     6607.33    126.64 o 
   5   1  11     4055.19     3932.38    102.12 o 
   7   1  11      571.44      565.60     57.09 o 
   9   1  11        1.32      -60.12     40.08 o 
  11   1  11      257.57      320.61     65.05 o 
 -14   2  11       13.23      -51.75     72.26 o 
 -12   2  11     1337.72     1642.72    139.57 o 
 -10   2  11    10422.49    10059.02    839.88 o 
  -8   2  11    17820.44    18137.50    465.47 o 
  -6   2  11    18639.23    18433.21   1202.29 o 
  -4   2  11    24004.04    25519.74    672.64 o 
  -2   2  11     7079.98     6769.48    174.27 o 
   0   2  11     3309.77     3307.64     74.83 o 
   2   2  11     1792.00     1542.67     48.75 o 
   4   2  11     6737.58     6560.03    143.46 o 
   6   2  11     4703.82     5040.98    122.55 o 
   8   2  11     2575.55     2831.90    102.15 o 
  10   2  11     2538.69     2593.66    108.40 o 
 -13   3  11     2786.46     2759.08    165.24 o 
 -11   3  11     3199.68     3057.74    158.40 o 
  -9   3  11     1375.09     1268.28    109.96 o 
  -7   3  11       20.29        5.63     39.37 o 
  -5   3  11      310.44      391.95    114.68 o 
  -3   3  11     5013.53     5151.83    147.87 o 
  -1   3  11     6683.63     6486.75    146.99 o 
   1   3  11    11371.55    11107.67    174.81 o 
   3   3  11     8529.30     8123.58    126.56 o 
   5   3  11     4044.25     3828.00    103.52 o 
   7   3  11     1205.57     1069.86     78.68 o 
   9   3  11      241.02      175.90     59.15 o 
  11   3  11      337.00      428.86    115.45 o 
 -12   4  11        0.51      -24.70     49.92 o 
 -10   4  11      193.43      546.02     75.55 o 
  -8   4  11     1220.91     1476.04     75.26 o 
  -6   4  11      664.52     1087.88     61.10 o 
  -4   4  11       39.96       68.47     33.17 o 
  -2   4  11     2280.72     2276.57     91.37 o 
   0   4  11      375.18      377.82     77.95 o 
   2   4  11        0.15      -22.66     29.79 o 
   4   4  11      161.20      192.13     58.58 o 
   6   4  11       55.12        1.78     60.05 o 
   8   4  11       46.01      161.08     75.32 o 
  10   4  11        6.29       52.92     79.56 o 
 -13   5  11      868.49     1013.91    128.74 o 
 -11   5  11      868.68      835.15     87.06 o 
  -9   5  11      852.63      647.44     66.70 o 
  -7   5  11      490.91      426.22     57.39 o 
  -5   5  11      287.61      251.39     51.10 o 
  -3   5  11     5462.27     5888.15    299.03 o 
  -1   5  11     3076.15     3209.03    143.35 o 
   1   5  11     9610.38     9991.16    207.74 o 
   3   5  11     3472.83     3550.75    113.55 o 
   5   5  11      553.65      581.63     86.16 o 
   7   5  11       60.28      -27.42     57.46 o 
   9   5  11      126.73       40.70     75.39 o 
 -12   6  11      386.31      430.48     93.23 o 
 -10   6  11     4186.78     4136.42    278.32 o 
  -8   6  11    11157.58    11076.26    638.13 o 
  -6   6  11    13632.89    13536.59    636.86 o 
  -4   6  11    10116.29    10281.42    388.59 o 
  -2   6  11     1709.80     1787.27    103.89 o 
   0   6  11      633.39      774.21     76.45 o 
   2   6  11       12.47      -23.25     36.21 o 
   4   6  11     1620.25     1494.96    107.84 o 
   6   6  11     2697.26     2670.40    238.49 o 
   8   6  11     1887.66     2082.33    139.53 o 
 -11   7  11     1380.05     1235.19    105.76 o 
  -9   7  11     1944.50     1574.91    101.78 o 
  -7   7  11      540.03      512.05     75.37 o 
  -5   7  11     1037.17      959.47     86.36 o 
  -3   7  11     5275.36     5153.69    303.65 o 
  -1   7  11    11052.81    11110.98    339.08 o 
   1   7  11     4195.95     4133.05    133.79 o 
   3   7  11     2431.54     2440.99    106.15 o 
   5   7  11     1142.06     1099.69    104.36 o 
   7   7  11       99.48       36.22     68.90 o 
 -10   8  11      111.12      164.82     67.90 o 
  -8   8  11      289.54      373.55     72.30 o 
  -6   8  11      566.55      886.16     88.38 o 
  -4   8  11      173.60      291.63     65.02 o 
  -2   8  11     1099.60     1078.53     89.55 o 
   0   8  11        6.81      -63.76     42.51 o 
   2   8  11       90.33       39.92     52.46 o 
   4   8  11      151.55      103.06     69.75 o 
   6   8  11      163.94      109.11     77.35 o 
  -7   9  11        0.00     -101.01     67.34 o 
  -5   9  11       82.54      -53.63     50.26 o 
  -3   9  11        2.36       46.40     57.60 o 
  -1   9  11      231.47      325.77     71.04 o 
   1   9  11     1270.92     1479.13     96.99 o 
   3   9  11      684.51      698.89     81.09 o 
   5   9  11      147.33      132.01     76.58 o 
  -4  10  11     2237.06     2249.38    218.46 o 
  -2  10  11     1927.21     1793.03    179.60 o 
   0  10  11       21.69     -102.07     68.05 o 
   2  10  11      173.14       29.43     76.04 o 
 -14   0  12      330.41      307.45    137.13 o 
 -12   0  12       63.80       25.10     99.15 o 
 -10   0  12     1241.61     1414.06    156.31 o 
  -8   0  12    43571.62    44085.13   1155.64 o 
  -6   0  12    35927.79    35265.32    927.45 o 
  -4   0  12    37003.91    34644.48    887.12 o 
  -2   0  12    14037.85    13695.20    420.24 o 
   0   0  12       57.20      280.03     74.88 o 
   2   0  12     1430.56     1396.02     86.49 o 
   4   0  12     1859.60     1806.22     97.88 o 
   6   0  12     2845.28     3047.33    138.69 o 
   8   0  12     3309.62     3733.36    165.94 o 
  10   0  12     1127.98     1436.36    138.20 o 
 -13   1  12     3384.12     3400.67    234.51 o 
 -11   1  12     2981.50     2942.58    159.71 o 
  -9   1  12     4303.18     4101.74    260.65 o 
  -7   1  12     1984.72     1928.79    219.57 o 
  -5   1  12      483.28      414.96     81.24 o 
  -3   1  12     5651.60     5449.15    237.21 o 
  -1   1  12    18900.64    19466.54    389.21 o 
   1   1  12    19468.47    20218.18    278.62 o 
   3   1  12     6641.13     6854.82    134.00 o 
   5   1  12     1930.23     1929.58     74.62 o 
   7   1  12      614.69      463.58     55.04 o 
   9   1  12       22.60      -28.63     45.95 o 
  11   1  12      140.18      120.05     60.46 o 
 -14   2  12        0.04     -110.46     73.64 o 
 -12   2  12       14.35      -21.73     66.19 o 
 -10   2  12      966.12     1091.85    106.44 o 
  -8   2  12      132.27      472.83     86.19 o 
  -6   2  12      194.49      345.22     58.56 o 
  -4   2  12        6.23       69.61     40.97 o 
  -2   2  12      508.54      683.53     91.72 o 
   0   2  12      135.09      137.88     26.43 o 
   2   2  12      501.90      473.96     51.21 o 
   4   2  12       37.90        9.10     29.89 o 
   6   2  12        0.04      -43.12     32.92 o 
   8   2  12        6.16       45.03     42.52 o 
  10   2  12        4.66       38.13     57.61 o 
 -13   3  12     3101.79     3002.18    173.23 o 
 -11   3  12     2010.36     1998.11    134.64 o 
  -9   3  12     4449.46     3943.55    224.86 o 
  -7   3  12       27.87       74.97     98.11 o 
  -5   3  12      179.36      102.77     43.64 o 
  -3   3  12     3669.83     3783.50    175.84 o 
  -1   3  12     1849.76     1936.82     80.83 o 
   1   3  12     5156.37     5265.77    126.29 o 
   3   3  12     4659.98     4708.38    128.26 o 
   5   3  12     1730.48     1660.44     82.16 o 
   7   3  12      445.98      382.73     64.96 o 
   9   3  12      122.12       56.29     56.22 o 
 -12   4  12      721.92      906.93     95.22 o 
 -10   4  12     4824.06     4699.18    153.03 o 
  -8   4  12    14590.53    14933.83    727.66 o 
  -6   4  12    15375.43    16499.60    649.04 o 
  -4   4  12    13318.81    13759.23    255.05 o 
  -2   4  12    11706.95    11789.06    233.89 o 
   0   4  12     3628.98     3413.20    108.58 o 
   2   4  12      393.38      363.45     48.87 o 
   4   4  12     2257.61     2018.04    117.71 o 
   6   4  12     4034.04     4070.19    255.55 o 
   8   4  12     1775.98     2094.06    138.30 o 
  10   4  12      466.63      736.73    197.20 o 
 -11   5  12     2284.26     2346.28    116.96 o 
  -9   5  12      431.51      430.59     59.90 o 
  -7   5  12      495.61      424.28     69.26 o 
  -5   5  12     1396.14     1230.09     79.35 o 
  -3   5  12     5220.93     5024.58    145.53 o 
  -1   5  12     9965.57     9783.10    211.54 o 
   1   5  12     8515.76     8848.37    196.64 o 
   3   5  12     5771.83     5690.99    150.46 o 
   5   5  12     2589.33     2439.13    133.66 o 
   7   5  12      380.06      320.92     82.30 o 
   9   5  12       63.79      -63.52     64.69 o 
 -12   6  12        0.55      -93.19     62.13 o 
 -10   6  12      360.10      402.31     98.05 o 
  -8   6  12      112.58      315.69     63.31 o 
  -6   6  12      262.38      586.17     70.94 o 
  -4   6  12        1.84      102.62     61.48 o 
  -2   6  12        1.93       72.25     45.76 o 
   0   6  12      329.22      351.07     55.22 o 
   2   6  12     1091.58     1043.06     91.60 o 
   4   6  12        0.01      -69.64     48.10 o 
   6   6  12       35.43      -64.94     62.97 o 
   8   6  12       68.97      160.17     78.73 o 
 -11   7  12      641.09      785.08     94.62 o 
  -9   7  12      385.73      403.64     74.32 o 
  -7   7  12       76.98        2.09     50.05 o 
  -5   7  12      489.61      278.50     67.37 o 
  -3   7  12     1491.81     1421.27     88.75 o 
  -1   7  12     2200.50     2361.00    107.94 o 
   1   7  12     4160.61     4315.60    142.37 o 
   3   7  12     1704.84     1830.20    126.55 o 
   5   7  12      362.99      353.76     83.28 o 
   7   7  12        9.67      -25.82     65.26 o 
  -8   8  12     3395.10     3517.84    145.15 o 
  -6   8  12     6493.78     6864.76    360.57 o 
  -4   8  12     6709.44     6580.91    390.88 o 
  -2   8  12     3727.89     3941.07    151.47 o 
   0   8  12       91.81       27.57     50.16 o 
   2   8  12      189.52      123.19     71.27 o 
   4   8  12      889.52      928.20    121.29 o 
   6   8  12     1015.36     1268.62    127.50 o 
  -7   9  12      190.23       62.22     65.48 o 
  -5   9  12      149.38       -3.16     77.24 o 
  -3   9  12     1224.74     1210.58    101.86 o 
  -1   9  12     1912.48     1715.94    102.57 o 
   1   9  12     1274.84     1385.64     98.36 o 
   3   9  12     1813.45     1786.17    111.12 o 
  -4  10  12      286.95      273.56     92.06 o 
  -2  10  12      115.53       88.15     72.39 o 
   0  10  12      370.65      321.86     74.25 o 
 -13   1  13     2109.63     2185.58    186.06 o 
 -11   1  13     3492.19     3469.93    248.59 o 
  -9   1  13     1544.71     1487.43    141.19 o 
  -7   1  13       60.72      162.28    143.23 o 
  -5   1  13       50.78      -17.75     40.45 o 
  -3   1  13     4304.25     4156.33    236.04 o 
  -1   1  13     8122.26     7979.09    210.06 o 
   1   1  13     5114.80     5025.76    108.85 o 
   3   1  13     9114.83     9364.24    167.93 o 
   5   1  13     2891.35     2882.34     92.51 o 
   7   1  13      591.07      550.53     63.34 o 
   9   1  13       40.12      -68.02     45.34 o 
 -14   2  13      252.96       92.14     89.30 o 
 -12   2  13      356.01      512.18     96.42 o 
 -10   2  13     3852.98     3946.31    446.80 o 
  -8   2  13    13161.23    13314.39    835.26 o 
  -6   2  13    17068.40    16844.44   1135.10 o 
  -4   2  13    17501.41    16853.79    678.45 o 
  -2   2  13    16940.56    17255.01    525.34 o 
   0   2  13     3298.88     3193.53    114.20 o 
   2   2  13      176.43      153.71     31.82 o 
   4   2  13      660.65      738.62     55.09 o 
   6   2  13     1611.20     1626.13     74.39 o 
   8   2  13     1929.80     2178.53    108.39 o 
  10   2  13      833.48     1071.06     99.48 o 
 -13   3  13     3466.97     3804.45    193.22 o 
 -11   3  13     4460.36     4260.38    218.87 o 
  -9   3  13     2940.15     2728.92    239.49 o 
  -7   3  13     1473.97     1341.69    101.84 o 
  -5   3  13        0.11       38.28     76.95 o 
  -3   3  13     1367.65     1307.64     69.15 o 
  -1   3  13     6786.34     7213.07    221.32 o 
   1   3  13     4351.78     4238.48    115.13 o 
   3   3  13     3879.82     3830.07    152.85 o 
   5   3  13     2767.78     2735.49    168.82 o 
   7   3  13      556.71      493.86     91.15 o 
   9   3  13      159.13       26.09     55.41 o 
 -12   4  13        7.87      -38.91     53.39 o 
 -10   4  13       23.29       76.46     54.25 o 
  -8   4  13       52.20      235.62     54.49 o 
  -6   4  13      169.65      362.63     60.09 o 
  -4   4  13       81.22      158.62     45.79 o 
  -2   4  13        3.74       43.67     37.13 o 
   0   4  13      136.54      195.79    126.68 o 
   2   4  13       59.85       10.05     38.37 o 
   4   4  13      197.30      236.69     68.72 o 
   6   4  13       11.66      -20.69     61.73 o 
   8   4  13      114.98       43.47     74.36 o 
 -11   5  13     1197.33     1358.57     99.06 o 
  -9   5  13     1043.13     1239.60    115.08 o 
  -7   5  13       58.62        8.24     46.25 o 
  -5   5  13       84.67      -33.43     45.82 o 
  -3   5  13      393.25      380.48     58.99 o 
  -1   5  13     2301.49     2548.41    164.68 o 
   1   5  13      694.81      885.14     88.75 o 
   3   5  13     2724.00     2735.80    138.50 o 
   5   5  13     1389.73     1510.64    115.81 o 
   7   5  13      140.73        6.72     66.30 o 
 -10   6  13      313.91      398.98     76.50 o 
  -8   6  13     3512.20     3557.05    197.49 o 
  -6   6  13    12521.95    12338.06    847.08 o 
  -4   6  13    11544.08    11555.27    839.54 o 
  -2   6  13     6605.85     6823.01    217.85 o 
   0   6  13      763.35      779.20     73.49 o 
   2   6  13       41.19      -31.05     51.43 o 
   4   6  13      506.96      523.31    124.59 o 
   6   6  13      819.47     1083.52    118.97 o 
   8   6  13      657.12      869.23    118.60 o 
  -9   7  13     1910.42     1674.69    110.56 o 
  -7   7  13     1345.78     1250.92     98.56 o 
  -5   7  13       20.24      -65.32     43.54 o 
  -3   7  13      900.18      869.14     97.09 o 
  -1   7  13     1400.20     1260.02    102.38 o 
   1   7  13     4442.38     4454.68    164.37 o 
   3   7  13     3310.63     3139.00    155.53 o 
   5   7  13     1182.96     1269.85    116.80 o 
  -8   8  13      256.41      237.24     75.41 o 
  -6   8  13      350.49      577.08     77.31 o 
  -4   8  13      756.49      966.72     94.13 o 
  -2   8  13      367.16      478.09     72.05 o 
   0   8  13      738.25      833.75     86.55 o 
   2   8  13       15.39      -83.47     55.65 o 
   4   8  13       61.37       72.62     68.89 o 
  -5   9  13        0.16      -73.51     49.01 o 
  -3   9  13      260.97      162.87     65.29 o 
  -1   9  13      297.30      510.70    106.39 o 
   1   9  13       87.68      191.99     76.57 o 
   3   9  13      195.24      297.35     88.01 o 
 -12   0  14       74.77        5.81     96.45 o 
 -10   0  14     1195.69     1166.12    173.94 o 
  -8   0  14       26.66      -45.43     71.35 o 
  -6   0  14    17314.04    16671.10    520.99 o 
  -4   0  14    31233.92    28338.84    759.82 o 
  -2   0  14    30294.04    31774.27    846.03 o 
   0   0  14     8747.58     8666.78    451.00 o 
   2   0  14       22.43      -34.79     39.22 o 
   4   0  14     1275.84     1252.62     90.60 o 
   6   0  14     1023.51     1214.54    106.61 o 
   8   0  14     1542.89     1953.68    174.80 o 
  10   0  14     1277.91     1489.24    131.17 o 
 -13   1  14     2316.20     2614.47    170.33 o 
 -11   1  14     4562.03     4502.73    196.41 o 
  -9   1  14     3775.65     3658.34    342.54 o 
  -7   1  14     4377.69     3996.24    157.04 o 
  -5   1  14      149.46       65.07     48.60 o 
  -3   1  14      504.67      430.50     62.42 o 
  -1   1  14     4011.68     3781.04    105.95 o 
   1   1  14     4633.98     4573.72    106.84 o 
   3   1  14     4867.28     4943.39    117.67 o 
   5   1  14     3273.24     3271.53    100.94 o 
   7   1  14      640.16      625.50     65.71 o 
   9   1  14       27.03      -69.69     46.46 o 
 -12   2  14      105.60       50.05    101.43 o 
 -10   2  14       11.74       -7.33     65.34 o 
  -8   2  14      678.55      821.58     95.55 o 
  -6   2  14      283.25      420.03     75.41 o 
  -4   2  14      428.22      621.90     72.03 o 
  -2   2  14     1186.55     1498.47    139.51 o 
   0   2  14      326.37      383.92     81.49 o 
   2   2  14      107.46       81.94     40.03 o 
   4   2  14        2.37      -19.62     31.56 o 
   6   2  14        9.32      -33.62     50.56 o 
   8   2  14       35.60       33.16     53.46 o 
 -13   3  14     1664.25     1778.61    143.38 o 
 -11   3  14     4199.79     4318.67    294.50 o 
  -9   3  14     2776.64     3012.31    368.48 o 
  -7   3  14     3509.57     3288.96    317.77 o 
  -5   3  14       68.27       -5.02     42.20 o 
  -3   3  14      103.93      299.74    157.82 o 
  -1   3  14     2216.39     2129.40     85.14 o 
   1   3  14     2769.74     2863.65    196.28 o 
   3   3  14     2792.30     2898.53    136.63 o 
   5   3  14     1235.61     1218.67    102.22 o 
   7   3  14      270.02      305.26     81.41 o 
   9   3  14      119.70       76.64     79.14 o 
 -12   4  14        8.37      -59.64     57.18 o 
 -10   4  14     1909.81     1794.26    105.04 o 
  -8   4  14     6613.24     6726.45    490.84 o 
  -6   4  14    13730.54    14124.95   1481.85 o 
  -4   4  14    13506.84    14585.68   1285.75 o 
  -2   4  14     8716.77     8950.66    340.63 o 
   0   4  14     5204.08     4974.19    183.59 o 
   2   4  14     1114.71     1029.59    100.58 o 
   4   4  14      584.26      656.27     90.47 o 
   6   4  14      718.55      869.62    115.79 o 
   8   4  14     1048.56     1147.88    191.34 o 
 -11   5  14     2723.65     2658.10    157.67 o 
  -9   5  14     4378.89     4414.33    222.39 o 
  -7   5  14      429.49      428.13    115.58 o 
  -5   5  14        4.50      -62.67     41.78 o 
  -3   5  14     1386.73     1153.37     83.29 o 
  -1   5  14     1782.80     1789.90     91.47 o 
   1   5  14     3646.29     3509.89    199.72 o 
   3   5  14     4785.21     4637.65    183.78 o 
   5   5  14     2575.45     2503.83    141.52 o 
   7   5  14      531.42      487.28     97.78 o 
 -10   6  14        9.44      -68.30     70.28 o 
  -8   6  14      558.33      495.73     76.11 o 
  -6   6  14      203.65      350.83     68.05 o 
  -4   6  14      459.42      809.74     82.80 o 
  -2   6  14      237.03      331.40     59.84 o 
   0   6  14        1.15      -11.96     48.87 o 
   2   6  14      100.57      103.08     60.26 o 
   4   6  14      227.70      138.28     70.83 o 
   6   6  14       63.31      -13.37     67.61 o 
  -9   7  14      968.36     1121.79    106.48 o 
  -7   7  14      464.02      519.13     78.04 o 
  -5   7  14       12.70      -69.37     46.25 o 
  -3   7  14      368.31      391.83     73.60 o 
  -1   7  14     1573.92     1658.86     98.93 o 
   1   7  14     1498.27     1633.91    115.90 o 
   3   7  14     1242.52     1379.06    114.48 o 
   5   7  14      420.36      575.49     97.36 o 
  -8   8  14     1514.32     1522.83    111.10 o 
  -6   8  14     3602.98     3753.83    242.62 o 
  -4   8  14     4909.85     5171.42    363.85 o 
  -2   8  14     3275.91     3364.01    169.65 o 
   0   8  14     2026.93     2134.79    113.33 o 
   2   8  14      124.04       11.77     80.79 o 
   4   8  14      101.17       68.18     72.40 o 
  -5   9  14      163.26       86.66     73.40 o 
  -3   9  14       96.08       -4.04     60.63 o 
  -1   9  14      922.56      976.40     99.92 o 
   1   9  14     1761.66     1927.90    133.87 o 
 -13   1  15     1620.44     1751.28    157.98 o 
 -11   1  15     2872.60     3022.66    164.44 o 
  -9   1  15     4804.69     4710.07    297.17 o 
  -7   1  15     4374.19     4316.83    257.21 o 
  -5   1  15      314.70      412.45    141.80 o 
  -3   1  15      787.95      665.09     74.87 o 
  -1   1  15     2568.22     2594.46    120.93 o 
   1   1  15     3410.18     3335.58     92.92 o 
   3   1  15     1559.40     1683.80     73.11 o 
   5   1  15     2347.29     2550.03     93.25 o 
   7   1  15      698.41      677.50     68.35 o 
   9   1  15       48.57      -37.04     52.77 o 
 -12   2  15       97.65      -22.71     75.18 o 
 -10   2  15     1797.29     1748.73    214.17 o 
  -8   2  15     6165.92     5954.09    260.38 o 
  -6   2  15    11587.06    10950.39    734.09 o 
  -4   2  15    15365.56    14780.62    335.41 o 
  -2   2  15    14041.49    15080.74    496.87 o 
   0   2  15     5813.98     6027.42    149.54 o 
   2   2  15      698.93      731.83     70.16 o 
   4   2  15       18.56      -56.23     42.14 o 
   6   2  15      306.14      406.76    111.61 o 
   8   2  15      604.33      652.00    103.38 o 
 -11   3  15     3806.58     4086.40    314.58 o 
  -9   3  15     4507.08     4451.61    351.99 o 
  -7   3  15     2569.99     2292.42    257.10 o 
  -5   3  15      538.87      669.24    127.81 o 
  -3   3  15      398.63      334.41     52.12 o 
  -1   3  15      849.71      782.04     67.89 o 
   1   3  15     2695.77     2729.22    124.36 o 
   3   3  15     2581.65     2565.00    132.43 o 
   5   3  15     1641.90     1583.13    116.12 o 
   7   3  15      675.42      602.44    104.34 o 
 -12   4  15        8.18      -37.76     58.72 o 
 -10   4  15        6.61      -67.66     52.29 o 
  -8   4  15       17.92      104.20    101.13 o 
  -6   4  15        8.51      119.93     63.29 o 
  -4   4  15      595.32      935.71     97.83 o 
  -2   4  15      271.98      360.49     68.55 o 
   0   4  15       15.73      206.96    178.48 o 
   2   4  15       71.93        4.09     55.42 o 
   4   4  15        4.92      -62.29    115.64 o 
   6   4  15       24.52      -79.68     68.64 o 
   8   4  15        2.51       22.31     72.17 o 
 -11   5  15     1596.29     1660.53    160.05 o 
  -9   5  15     1766.81     1820.82    131.36 o 
  -7   5  15      996.32     1101.14    115.11 o 
  -5   5  15        0.48      -65.20     43.47 o 
  -3   5  15      233.75      206.35     55.74 o 
  -1   5  15      855.69      825.86     82.89 o 
   1   5  15     3670.81     4002.04    164.16 o 
   3   5  15      615.97      773.18    123.77 o 
   5   5  15      124.89       54.23     62.85 o 
   7   5  15      160.72      193.21     80.55 o 
 -10   6  15      230.98       81.14    113.47 o 
  -8   6  15     1172.41     1262.40     99.04 o 
  -6   6  15     2133.21     2200.67    114.63 o 
  -4   6  15     5590.05     5957.30    430.50 o 
  -2   6  15     5388.88     5697.88    334.52 o 
   0   6  15     3428.01     3427.51    131.08 o 
   2   6  15      376.51      410.05     87.53 o 
   4   6  15       65.80       68.55     70.61 o 
   6   6  15      260.31      220.80     80.69 o 
  -9   7  15     2666.54     2801.99    145.72 o 
  -7   7  15     1925.26     1892.44    113.10 o 
  -5   7  15      559.11      379.68     75.38 o 
  -3   7  15        6.28      -70.16     46.78 o 
  -1   7  15      773.03      799.35     87.42 o 
   1   7  15     1180.19     1326.69    204.65 o 
   3   7  15     1927.16     1825.25    130.74 o 
   5   7  15     1027.34     1107.71    127.44 o 
  -6   8  15      168.85      204.63     70.06 o 
  -4   8  15       90.42      255.02     76.93 o 
  -2   8  15      490.15      566.44     80.90 o 
   0   8  15      410.36      526.27     96.11 o 
   2   8  15      302.41      259.97     86.25 o 
 -12   0  16      116.81      165.94    112.22 o 
 -10   0  16        9.19     -104.54     69.69 o 
  -8   0  16     3024.95     2883.90    202.19 o 
  -6   0  16      405.37      331.75     89.01 o 
  -4   0  16     7868.24     7045.66    284.22 o 
  -2   0  16    11064.29    11319.37    407.95 o 
   0   0  16     6515.53     6806.29    199.24 o 
   2   0  16     3442.72     3479.53    143.75 o 
   4   0  16      300.74      280.24     74.13 o 
   6   0  16      480.77      696.15     97.89 o 
   8   0  16      629.07      813.76    109.98 o 
 -11   1  16     1917.91     1892.76    203.90 o 
  -9   1  16     3200.76     3260.61    157.74 o 
  -7   1  16     3701.76     3468.71    151.39 o 
  -5   1  16     4029.42     3702.45    143.53 o 
  -3   1  16       23.82       -2.94     45.17 o 
  -1   1  16      536.06      511.99     74.80 o 
   1   1  16     2081.78     1988.04    102.43 o 
   3   1  16     3179.23     3283.45    121.56 o 
   5   1  16     1981.39     2216.62     91.12 o 
   7   1  16      535.19      536.53     65.91 o 
 -12   2  16        0.39      -93.43     62.28 o 
 -10   2  16      259.08      213.71     79.90 o 
  -8   2  16        1.98       20.64     55.36 o 
  -6   2  16      860.97      903.19     95.68 o 
  -4   2  16       38.27       99.98     69.69 o 
  -2   2  16       18.35      135.03     79.44 o 
   0   2  16       73.30      145.02     43.95 o 
   2   2  16      108.31      106.01     47.71 o 
   4   2  16      208.25      118.47     72.55 o 
   6   2  16        8.70      -16.85     64.26 o 
   8   2  16       12.16      -15.72     76.04 o 
 -11   3  16     2404.69     2585.28    154.64 o 
  -9   3  16     4411.47     4137.02    177.18 o 
  -7   3  16     1255.64     1182.71     96.09 o 
  -5   3  16     1629.31     1362.30    186.66 o 
  -3   3  16      130.21       62.92     57.36 o 
  -1   3  16      428.00      343.65     99.07 o 
   1   3  16     1683.93     1605.11    107.42 o 
   3   3  16     1690.73     1868.91    122.03 o 
   5   3  16      638.97      763.10    170.25 o 
   7   3  16      246.31      203.20     82.89 o 
 -10   4  16       28.90       13.31     66.95 o 
  -8   4  16     2930.00     2817.87    422.29 o 
  -6   4  16     5699.32     5884.49    860.10 o 
  -4   4  16     8159.68     8989.54    817.94 o 
  -2   4  16     8564.66     9094.02    563.66 o 
   0   4  16     4583.96     4973.73    194.17 o 
   2   4  16     1237.07     1213.15    111.43 o 
   4   4  16      421.43      280.73     79.83 o 
   6   4  16       97.98       41.04     68.86 o 
  -9   5  16     3230.39     3472.60    608.90 o 
  -7   5  16     4915.94     4813.62    345.17 o 
  -5   5  16      529.41      524.49     88.52 o 
  -3   5  16       61.38      -76.19     53.58 o 
  -1   5  16      974.41      980.49    118.50 o 
   1   5  16     1253.47     1304.37    155.26 o 
   3   5  16     1244.53     1239.22    114.75 o 
   5   5  16     1015.53      976.04    189.06 o 
  -8   6  16       26.66       21.80     65.06 o 
  -6   6  16      312.39      333.91     68.69 o 
  -4   6  16      215.97      258.82     74.63 o 
  -2   6  16      380.82      436.04     69.80 o 
   0   6  16      269.18      306.56     81.80 o 
   2   6  16       46.93      -12.29     60.39 o 
   4   6  16       57.78       -6.23     69.45 o 
  -7   7  16      715.62      773.43     93.55 o 
  -5   7  16      401.42      410.50     78.01 o 
  -3   7  16        0.43      -77.38     51.59 o 
  -1   7  16      144.03       89.50     59.75 o 
   1   7  16      526.75      591.10    141.08 o 
   3   7  16      578.53      698.76    107.45 o 
  -4   8  16     2777.81     2939.35    229.70 o 
  -2   8  16     3270.85     3598.60    174.92 o 
   0   8  16     1518.19     1710.47    179.66 o 
 -11   1  17     1908.91     1787.27    131.69 o 
  -9   1  17     3553.26     3592.38    167.27 o 
  -7   1  17     3946.03     3798.35    288.90 o 
  -5   1  17     4814.31     3958.35    149.44 o 
  -3   1  17       19.24      -43.99     45.58 o 
  -1   1  17      585.53      574.12     82.22 o 
   1   1  17     1444.53     1406.41     85.22 o 
   3   1  17     1847.93     1998.15    101.20 o 
   5   1  17      460.62      555.63     74.52 o 
   7   1  17      287.85      243.91    101.34 o 
 -12   2  17      441.45      380.79    101.00 o 
 -10   2  17       11.37      -77.08     58.46 o 
  -8   2  17     1544.13     1430.79    109.33 o 
  -6   2  17     7206.69     6611.35    500.52 o 
  -4   2  17    11397.01    10542.72    564.06 o 
  -2   2  17     7326.02     6998.18    320.08 o 
   0   2  17     4917.55     5030.13    181.02 o 
   2   2  17     1764.04     1915.61    119.34 o 
   4   2  17      276.65      188.19     76.19 o 
   6   2  17        0.96      -62.00     69.90 o 
 -11   3  17     2621.57     2851.74    261.19 o 
  -9   3  17     4086.35     4417.59    187.27 o 
  -7   3  17     3612.03     3573.39    412.08 o 
  -5   3  17      953.74      862.73    115.39 o 
  -3   3  17      106.84      132.14     74.36 o 
  -1   3  17      411.81      295.01     75.92 o 
   1   3  17      871.39      814.46    101.09 o 
   3   3  17     1838.94     1663.71    117.80 o 
   5   3  17     1061.84     1183.90    115.17 o 
 -10   4  17       31.94      -66.03     64.48 o 
  -8   4  17       81.11       68.68     67.55 o 
  -6   4  17       16.48      109.32     62.97 o 
  -4   4  17       24.59       75.82     61.68 o 
  -2   4  17      114.95      282.07     75.75 o 
   0   4  17       30.85       14.37     59.43 o 
   2   4  17      117.29      130.95     69.74 o 
   4   4  17       50.73      -53.17     63.83 o 
   6   4  17       23.58       -6.66     66.74 o 
  -9   5  17     1636.47     1842.47    331.32 o 
  -7   5  17      645.41      707.42    102.45 o 
  -5   5  17      497.99      550.72     91.97 o 
  -3   5  17      101.12       34.60     66.32 o 
  -1   5  17      121.33      -10.21     62.44 o 
   1   5  17      450.57      368.67    125.93 o 
   3   5  17     1522.57     1523.34    121.46 o 
   5   5  17      528.61      864.60    209.96 o 
  -8   6  17      438.43      405.07     98.18 o 
  -6   6  17     2079.10     2172.94    212.53 o 
  -4   6  17     2261.91     2248.92    118.99 o 
  -2   6  17     3402.29     3621.61    144.67 o 
   0   6  17     2121.66     2357.06    376.28 o 
   2   6  17      626.46      681.29    105.91 o 
   4   6  17       26.37      -37.95     71.74 o 
  -7   7  17     1117.41     1258.29    151.06 o 
  -5   7  17      779.45      847.73     97.24 o 
  -3   7  17      402.24      422.91     81.00 o 
  -1   7  17        0.80      -53.27     63.74 o 
   1   7  17      567.04      558.53    155.82 o 
 -10   0  18       51.02       37.75    105.58 o 
  -8   0  18       10.71      -71.14     64.30 o 
  -6   0  18     3900.05     3277.16    201.25 o 
  -4   0  18     3282.73     2641.18    167.72 o 
  -2   0  18     3860.37     3655.10    220.80 o 
   0   0  18     3398.60     3614.23    225.51 o 
   2   0  18     1893.11     1928.42    172.97 o 
   4   0  18      863.19      784.83    152.52 o 
   6   0  18       32.21      -86.41     69.06 o 
 -11   1  18     1581.56     1523.72    124.31 o 
  -9   1  18     2665.06     2559.59    145.27 o 
  -7   1  18     2123.77     1963.70    118.14 o 
  -5   1  18      372.07      480.11     77.07 o 
  -3   1  18      882.97     1004.51    226.93 o 
  -1   1  18      137.80      116.34     64.32 o 
   1   1  18      128.64       40.37     45.83 o 
   3   1  18      943.27     1158.25     93.11 o 
   5   1  18     1119.97     1267.94    119.28 o 
 -10   2  18        6.33      -40.39     56.86 o 
  -8   2  18       46.32       -1.91     57.47 o 
  -6   2  18        7.60       42.54     54.76 o 
  -4   2  18      385.18      719.05    192.94 o 
   0   2  18       13.98       83.04     61.84 o 
   2   2  18       98.99      125.79     70.22 o 
   4   2  18       10.50      -35.36     69.40 o 
   6   2  18        3.08      -50.51     65.83 o 
  -9   3  18     1636.00     1737.58    215.49 o 
  -7   3  18     2206.97     2085.49    172.58 o 
  -5   3  18      392.08      476.55    113.07 o 
  -3   3  18     1022.00     1209.55    120.98 o 
  -1   3  18       49.36      -17.81     62.75 o 
   1   3  18      614.45      553.09     88.82 o 
   3   3  18      550.61      557.23     94.16 o 
   5   3  18      637.98      812.18    115.97 o 
 -10   4  18      260.09      125.97     83.11 o 
  -8   4  18       82.73       -0.94     69.57 o 
  -6   4  18     2186.01     2131.88    277.14 o 
  -4   4  18     5182.90     5302.12    598.41 o 
  -2   4  18     5148.68     5703.28    430.32 o 
   0   4  18     2735.28     2670.29    214.18 o 
   2   4  18     1010.44     1167.91    123.57 o 
   4   4  18      182.59      125.01     78.45 o 
  -9   5  18     2529.99     2582.10    319.53 o 
  -7   5  18     2145.73     2168.68    255.52 o 
  -5   5  18     2951.88     3023.93    603.32 o 
  -3   5  18      840.31     1046.45    120.79 o 
  -1   5  18        0.24        0.53     81.31 o 
   1   5  18      554.07      502.78     91.87 o 
   3   5  18      762.54      731.95    107.30 o 
  -6   6  18        6.40      -47.35     67.97 o 
  -4   6  18      372.93      350.93    165.34 o 
  -2   6  18      266.77      401.96     91.78 o 
   0   6  18       83.43      216.14    114.29 o 
   2   6  18       46.72       34.11     70.18 o 
  -3   7  18      245.65      284.89     77.26 o 
  -1   7  18       21.81      -82.39     64.03 o 
  -9   1  19     2007.52     1972.85    130.97 o 
  -7   1  19     3040.47     2670.29    136.41 o 
  -5   1  19     1672.49     1373.71     95.94 o 
  -3   1  19     2514.96     2329.30    121.48 o 
  -1   1  19       71.48       15.57     60.47 o 
   1   1  19      211.81      120.65     55.97 o 
   3   1  19      619.86      845.61    107.63 o 
   5   1  19      605.25      823.90    112.45 o 
 -10   2  19      560.23      642.16    102.06 o 
  -8   2  19        5.00      -80.04     53.36 o 
  -6   2  19      993.36      906.66     90.06 o 
  -4   2  19     5094.64     4297.54    482.63 o 
  -2   2  19     7635.18     7865.94    362.09 o 
   0   2  19     3001.97     3071.83    257.22 o 
   2   2  19     1594.87     1502.50    189.12 o 
   4   2  19      368.16      388.11     92.75 o 
  -9   3  19     2799.13     2731.34    216.45 o 
  -7   3  19     3150.70     2510.96    190.74 o 
  -5   3  19     1470.39     1317.36    136.18 o 
  -3   3  19      207.53      280.10    120.73 o 
  -1   3  19      158.29       78.83     96.25 o 
   1   3  19      136.39      129.28     69.49 o 
   3   3  19      564.98      618.35    102.02 o 
  -8   4  19       49.69      -71.94     61.88 o 
  -6   4  19        0.24      -10.91     59.59 o 
  -4   4  19       69.43      109.08     75.53 o 
  -2   4  19       27.73      168.38     76.93 o 
   0   4  19       13.19       74.26    100.18 o 
   2   4  19        4.49       22.60     70.13 o 
  -7   5  19     1236.12     1485.86    223.01 o 
  -5   5  19      532.61      763.15    269.41 o 
  -3   5  19      106.07      249.75     87.74 o 
  -1   5  19        6.13       43.77    103.09 o 
   1   5  19      159.25       76.00     77.17 o 
  -4   6  19     1770.33     1880.49    269.37 o 
  -2   6  19     1956.80     2163.90    150.24 o 
   0   6  19     1481.50     1589.40    181.63 o 
  -8   0  20       10.17       11.20     85.04 o 
  -6   0  20      258.30      301.63     95.84 o 
  -4   0  20     2533.75     2089.81    157.24 o 
  -2   0  20     2144.03     2018.95    186.90 o 
   0   0  20     1794.95     2120.88    191.84 o 
   2   0  20     1480.85     1526.56    171.88 o 
   4   0  20      417.02      364.92    143.15 o 
  -9   1  20     2012.99     1767.56    125.09 o 
  -7   1  20     2400.78     2235.53    127.78 o 
  -5   1  20     1331.52     1105.60     89.96 o 
  -3   1  20       72.66       49.36     53.87 o 
  -1   1  20      134.16      133.85     66.71 o 
   1   1  20        0.28      -35.62     70.68 o 
   3   1  20      189.43      103.10    106.42 o 
  -8   2  20        2.94      -14.78     58.85 o 
  -6   2  20      129.31       87.58     59.55 o 
  -2   2  20        8.52      193.52    106.20 o 
   0   2  20       37.59      121.89     69.79 o 
   2   2  20       29.99       24.21     70.27 o 
  -7   3  20      876.81      851.63    139.24 o 
  -5   3  20     1315.29     1392.32    403.82 o 
  -3   3  20       10.51        0.99     93.44 o 
  -1   3  20       24.91      118.64    110.76 o 
   1   3  20       13.13      -47.45     68.00 o 
   3   3  20      139.53       16.43     72.81 o 
  -6   4  20      104.40       19.17     76.71 o 
  -4   4  20     1122.81     1375.46    132.85 o 
  -2   4  20     2585.12     3019.07    194.31 o 
   0   4  20     2451.45     2347.55    165.32 o 
   2   4  20     1016.34     1044.00    122.23 o 
  -5   5  20     1449.17     1606.43    417.43 o 
  -3   5  20     1230.42     1496.46    146.92 o 
  -1   5  20      248.26      183.80    116.58 o 
  -7   1  21     1454.29     1220.40    154.33 o 
  -5   1  21     1826.22     1519.98     99.31 o 
  -3   1  21      722.82      724.26     91.10 o 
  -1   1  21      625.32      614.92     97.87 o 
   1   1  21        3.08      -67.41     95.00 o 
  -6   2  21       32.11      -42.52     76.75 o 
  -2   2  21     1194.56     1523.00    177.87 o 
   0   2  21     3119.22     3310.42    248.27 o 
   2   2  21     1591.74     1825.29    134.47 o 
  -7   3  21     1784.30     1388.48    150.72 o 
  -5   3  21     1723.15     1757.00    529.39 o 
  -3   3  21     1069.14     1293.90    138.61 o 
  -1   3  21       28.90      -72.03     54.38 o 
   1   3  21        9.07      -69.04     72.08 o 
  -4   4  21        0.12      -13.19     83.47 o 
  -2   4  21       54.08       69.07    105.58 o 
  -6   0  22       94.99       -7.47     80.07 o 
  -4   0  22      498.30      458.30    105.60 o 
  -2   0  22     1330.83     1221.29    183.07 o 
   0   0  22     1252.17     1458.46    183.89 o 
  -5   1  22     1010.97      982.66     98.82 o 
  -3   1  22     1038.12     1208.03    180.55 o 
  -1   1  22       83.26      193.32    133.17 o 
  -4   2  22       45.34      -80.89     53.93 o 
  -2   2  22       12.25     -109.52     99.98 o 
                                                 
